# Supplementary material for: Neoaustin: a meroterpene produced by Penicillium sp
Source: Acta Crystallogr Sect E Struct Rep Online. 2009 Feb 25;65(Pt 3):o612. doi: 10.1107/S1600536809006618 (PMC2968484; doi:10.1107/S1600536809006618)
Supplement: Supplementary file 1 [file e-65-0o612-sup1.cif]

##############################################################################
###                                                                        ###
###        Electronic paper (Acta Crystallographica Section E)             ###
###                                                                        ###
##############################################################################
#                                                                            #
# This CIF contains the data in a paper accepted for publication in Acta     #
# Crystallographica Section E. It conforms to the requirements of Notes      #
# for Authors for Section E, and has been peer reviewed under the auspices   #
# of the IUCr Commission on Journals.                                        #
#                                                                            #
# Full details of the Crystallographic Information File format               #
# are given in the paper "The Crystallographic Information File (CIF):       #
# a New Standard Archive File for Crystallography" by S. R. Hall, F. H.      #
# Allen and I. D. Brown [Acta Cryst. (1991), A47, 655-685].                  #
#                                                                            #
# The current version of the core CIF dictionary is obtainable from          #
# ftp://ftp.iucr.org/pub/cif_core.dic. The current version number is 2.4.    #
#                                                                            #
# Software is freely available for graphical display of the structure(s) in  #
# this CIF.  For information consult the CIF home page http://www.iucr.org/  #
# cif/home.html                                                              #
#                                                                            #
# This file may be used for bona fide research purposes within the           #
# scientific community so long as proper attribution is given to the journal # 
# article from which it was obtained.                                        #
#                                                                            #
##############################################################################
                                             
data_global
_audit_creation_method     SHELXL-97
_journal_date_recd_electronic     2009-02-15
_journal_date_accepted     2009-02-23
_journal_name_full     'Acta Crystallographica, Section E'
_journal_year     2009
_journal_volume     65
_journal_issue      3
_journal_page_first     o612
_journal_page_last     o612
_journal_paper_category     QO
_journal_coeditor_code     TK2374
_publ_contact_author_name     ' Julio Zukerman-Schpector '
_publ_contact_author_address
;
    Departmento de Qu\'imica,
    Universidade Federal de S\~ao Carlos,
    C.P. 676,
    13565-905 S\~o Carlos -SP,
    Brazil
;
_publ_contact_author_email     julio@power.ufscar.br
_publ_contact_author_fax     ' 55 16 33518097 '
_publ_contact_author_phone     ' 55 16 33518350 '
_publ_section_title
;
Neoaustin: a meroterpene produced by <i>Penicillium sp</i>.
;
loop_
    _publ_author_name
    _publ_author_address
    'Zukerman-Schpector, Julio'
;
Department of Chemistry,
Universidade Federal de S\~ao Carlos,
13565-905 S\~ao Carlos
SP
Brazil
;
    'Maganhi, Stella H.'
;
Department of Chemistry,
Universidade Federal de S\~ao Carlos,
13565-905 S\~ao Carlos
SP
Brazil
;
    'Fill, Taicia Pacheco'
;
Department of Chemistry,
Universidade Federal de S\~ao Carlos,
13565-905 S\~ao Carlos
SP
Brazil
;
    'Rodrigues-Fo, Edson'
;
Department of Chemistry,
Universidade Federal de S\~ao Carlos,
13565-905 S\~ao Carlos
SP
Brazil
;
    'Caracelli, Ignez'
;
Physics Department
Universidade Estadual Paulista
"J\'ulio de Mesquita Filho"
UNESP
17033-360 Bauru
SP
Brazil
;
data_I
_audit_creation_method     SHELXL-97
_chemical_name_systematic
;
(1'<i>S</i>,2'<i>R</i>,3<i>S</i>,7'<i>R</i>,9'<i>S</i>,11'<i>S</i>,
12'<i>R</i>)-11'-hydroxy-2,2,2',9',12'-pentamethyl-6',15'-dimethylene-2,6-
dihydro-13'-oxaspiro[pyran-3,5'-tetracyclo[7.5.1.0^1,11^.0^2,7^]pentadecane]-
6,10',14'-trione
;
_chemical_name_common     Neoaustin
_chemical_formula_moiety     'C25 H30 O6'
_chemical_formula_sum     'C25 H30 O6'
_chemical_formula_iupac     'C25 H30 O6'
_chemical_formula_weight     426.49
_chemical_melting_point     ?
_symmetry_cell_setting     orthorhombic
_symmetry_space_group_name_H-M     'P 21 21 21'
_symmetry_space_group_name_Hall     'P 2ac 2ab'
loop_
    _symmetry_equiv_pos_as_xyz
    'x, y, z'
    '-x+1/2, -y, z+1/2'
    'x+1/2, -y+1/2, -z'
    '-x, y+1/2, -z+1/2'
_cell_length_a     11.2152(4)
_cell_length_b     13.2870(5)
_cell_length_c     14.3914(7)
_cell_angle_alpha     90
_cell_angle_beta     90
_cell_angle_gamma     90
_cell_volume     2144.55(15)
_cell_formula_units_Z     4
_cell_measurement_reflns_used     33851
_cell_measurement_theta_min     0.998
_cell_measurement_theta_max     27.4
_cell_measurement_temperature     290(2)
_exptl_crystal_description     prism
_exptl_crystal_colour     colorless
_exptl_crystal_size_max     0.49
_exptl_crystal_size_mid     0.39
_exptl_crystal_size_min     0.21
_exptl_crystal_density_diffrn     1.321
_exptl_crystal_density_meas     ?
_exptl_crystal_density_method     'not measured'
_exptl_crystal_F_000     912
_exptl_absorpt_coefficient_mu     0.093
_exptl_absorpt_correction_type     none
_exptl_absorpt_process_details     ?
_exptl_absorpt_correction_T_min     ?
_exptl_absorpt_correction_T_max     ?
_exptl_special_details
;
;
_diffrn_ambient_temperature     290(2)
_diffrn_radiation_type     MoK\a
_diffrn_radiation_wavelength     0.71073
_diffrn_radiation_source     'fine-focus sealed tube'
_diffrn_radiation_monochromator     graphite
_diffrn_measurement_device_type     'Bruker APEXII CCD area-detector'
_diffrn_measurement_method     '\f and \w'
_diffrn_detector_area_resol_mean     ?
_diffrn_reflns_number     18157
_diffrn_reflns_av_R_equivalents     0.048
_diffrn_reflns_av_sigmaI/netI     0.023
_diffrn_reflns_theta_min     3.22
_diffrn_reflns_theta_max     27.00
_diffrn_reflns_theta_full     27.0
_diffrn_measured_fraction_theta_max     0.99
_diffrn_measured_fraction_theta_full     0.99
_diffrn_reflns_limit_h_min     -14
_diffrn_reflns_limit_h_max     14
_diffrn_reflns_limit_k_min     -15
_diffrn_reflns_limit_k_max     16
_diffrn_reflns_limit_l_min     -17
_diffrn_reflns_limit_l_max     18
_diffrn_standards_number     0
_diffrn_standards_interval_count     0
_diffrn_standards_interval_time     ?
_diffrn_standards_decay_%     <1
_refine_special_details
;
Refinement of <i>F</i>^2^ against ALL reflections. The weighted <i>R</i>-factor
<i>wR</i> and goodness of fit <i>S</i> are based on <i>F</i>^2^, conventional
<i>R</i>-factors <i>R</i> are based on <i>F</i>, with <i>F</i> set to zero for
negative <i>F</i>^2^. The threshold expression of <i>F</i>^2^ >
\s(<i>F</i>^2^) is used only for calculating <i>R</i>-factors(gt) <i>etc</i>.
and is not relevant to the choice of reflections for refinement.
<i>R</i>-factors based on <i>F</i>^2^ are statistically about twice as large
as those based on <i>F</i>, and <i>R</i>- factors based on ALL data will be
even larger.
;
_reflns_number_total     2622
_reflns_number_gt     2453
_reflns_threshold_expression     I>2\s(I)
_refine_ls_structure_factor_coef     Fsqd
_refine_ls_matrix_type     full
_refine_ls_R_factor_all     0.042
_refine_ls_R_factor_gt     0.039
_refine_ls_wR_factor_gt     0.104
_refine_ls_wR_factor_ref     0.106
_refine_ls_goodness_of_fit_ref     1.07
_refine_ls_restrained_S_all     1.07
_refine_ls_number_reflns     2622
_refine_ls_number_parameters     286
_refine_ls_number_restraints     0
_refine_ls_hydrogen_treatment     constr
_refine_ls_weighting_scheme     calc
_refine_ls_weighting_details
         'calc w=1/[\s^2^(Fo^2^)+(0.0607P)^2^+0.3107P] where P=(Fo^2^+2Fc^2^)/3'
_atom_sites_solution_hydrogens     geom
_atom_sites_solution_primary     direct
_atom_sites_solution_secondary     difmap
_refine_ls_shift/su_max     ?
_refine_ls_shift/su_max_lt     0.001
_refine_ls_shift/su_mean     0.000
_refine_diff_density_max     0.17
_refine_diff_density_min     -0.13
_refine_ls_extinction_method     none
_refine_ls_extinction_coef     ?
_refine_ls_abs_structure_details     ?
loop_
    _atom_type_symbol
    _atom_type_description
    _atom_type_scat_dispersion_real
    _atom_type_scat_dispersion_imag
    _atom_type_scat_source
    'C' 'C' 0.0033 0.0016
                         'International Tables Vol C Tables 4.2.6.8 and 6.1.1.4'
    'H' 'H' 0.0000 0.0000
                         'International Tables Vol C Tables 4.2.6.8 and 6.1.1.4'
    'O' 'O' 0.0106 0.0060
                         'International Tables Vol C Tables 4.2.6.8 and 6.1.1.4'
_computing_data_collection     'APEX2, COSMO and BIS (Bruker, 2006)'
_computing_cell_refinement     'SAINT (Bruker, 2006)'
_computing_data_reduction     'SAINT (Bruker, 2006)'
_computing_structure_solution     'SIR97 (Altomare <i>et al.</i>, 1999)'
_computing_structure_refinement     'SHELXL97 (Sheldrick, 2008)'
_computing_molecular_graphics     'ORTEP-3 (Farrugia, 1997)'
_computing_publication_material
                             'WinGX (Farrugia, 1999) and PARST (Nardelli, 1995)'
loop_
    _atom_site_type_symbol
    _atom_site_label
    _atom_site_fract_x
    _atom_site_fract_y
    _atom_site_fract_z
    _atom_site_U_iso_or_equiv
    _atom_site_adp_type
    _atom_site_calc_flag
    _atom_site_refinement_flags
    _atom_site_occupancy
    _atom_site_disorder_assembly
    _atom_site_disorder_group
    C C1' 0.32891(19) 0.90837(15) 0.67021(13) 0.0371(4) Uani d . 1 . .
    C C2' 0.45203(19) 0.93770(16) 0.71346(13) 0.0380(4) Uani d . 1 . .
    C C2 0.74745(19) 0.93484(17) 0.92112(15) 0.0425(5) Uani d . 1 . .
    C C3' 0.5381(2) 0.84818(18) 0.71741(15) 0.0462(5) Uani d . 1 . .
    H H3'A 0.5613 0.8301 0.6546 0.055 Uiso calc R 1 . .
    H H3'B 0.4973 0.7909 0.7444 0.055 Uiso calc R 1 . .
    C C4' 0.6507(2) 0.8705(2) 0.77441(16) 0.0485(5) Uani d . 1 . .
    H H4'A 0.6980 0.9201 0.7415 0.058 Uiso calc R 1 . .
    H H4'B 0.6977 0.8094 0.7788 0.058 Uiso calc R 1 . .
    C C4 0.5674(2) 0.82925(17) 0.93270(16) 0.0436(5) Uani d . 1 . .
    H H4 0.5162 0.7834 0.9046 0.052 Uiso calc R 1 . .
    C C5 0.5873(2) 0.82231(18) 1.02291(17) 0.0493(5) Uani d . 1 . .
    H H5 0.5532 0.7698 1.0564 0.059 Uiso calc R 1 . .
    C C5' 0.62593(18) 0.90991(16) 0.87378(14) 0.0378(4) Uani d . 1 . .
    C C6 0.66206(19) 0.89585(17) 1.07096(15) 0.0431(5) Uani d . 1 . .
    C C6' 0.53593(18) 0.99769(15) 0.86945(13) 0.0361(4) Uani d . 1 . .
    C C7' 0.42380(18) 0.97177(15) 0.81504(13) 0.0346(4) Uani d . 1 . .
    H H7' 0.3896 0.9127 0.8459 0.041 Uiso calc R 1 . .
    C C8' 0.32623(19) 1.05317(15) 0.81811(14) 0.0375(4) Uani d . 1 . .
    H H8'A 0.3586 1.1156 0.7940 0.045 Uiso calc R 1 . .
    H H8'B 0.3035 1.0647 0.8823 0.045 Uiso calc R 1 . .
    C C9' 0.21293(19) 1.02470(16) 0.76119(14) 0.0385(4) Uani d . 1 . .
    C C10' 0.18022(19) 0.91858(16) 0.79257(14) 0.0405(4) Uani d . 1 . .
    C C11' 0.24352(19) 0.84332(16) 0.72965(14) 0.0402(5) Uani d . 1 . .
    C C12' 0.1604(2) 0.79507(18) 0.65534(17) 0.0523(6) Uani d . 1 . .
    H H12' 0.1481 0.7246 0.6731 0.063 Uiso calc R 1 . .
    C C14' 0.3301(2) 0.85332(18) 0.57786(15) 0.0493(5) Uani d . 1 . .
    C C15' 0.2536(2) 1.00412(16) 0.66311(14) 0.0385(4) Uani d . 1 . .
    C C16 0.8344(2) 0.8465(2) 0.9222(2) 0.0571(6) Uani d . 1 . .
    H H16A 0.7958 0.7885 0.9482 0.086 Uiso calc R 1 . .
    H H16B 0.9027 0.8636 0.9593 0.086 Uiso calc R 1 . .
    H H16C 0.8596 0.8319 0.8599 0.086 Uiso calc R 1 . .
    C C17 0.8129(2) 1.0257(2) 0.8822(2) 0.0573(6) Uani d . 1 . .
    H H17A 0.8738 1.0463 0.9250 0.086 Uiso calc R 1 . .
    H H17B 0.7575 1.0799 0.8732 0.086 Uiso calc R 1 . .
    H H17C 0.8487 1.0083 0.8238 0.086 Uiso calc R 1 . .
    C C18 0.5105(2) 1.0233(2) 0.65818(16) 0.0507(5) Uani d . 1 . .
    H H18A 0.5192 1.0033 0.5944 0.076 Uiso calc R 1 . .
    H H18B 0.5875 1.0379 0.6840 0.076 Uiso calc R 1 . .
    H H18C 0.4613 1.0823 0.6615 0.076 Uiso calc R 1 . .
    C C19 0.5471(2) 1.08493(18) 0.91461(17) 0.0516(5) Uani d . 1 . .
    H H19A 0.4854 1.1317 0.9133 0.062 Uiso calc R 1 . .
    H H19B 0.6166 1.0990 0.9474 0.062 Uiso calc R 1 . .
    C C20 0.1151(2) 1.10233(19) 0.77492(17) 0.0498(5) Uani d . 1 . .
    H H20A 0.0473 1.0847 0.7375 0.075 Uiso calc R 1 . .
    H H20B 0.1439 1.1674 0.7567 0.075 Uiso calc R 1 . .
    H H20C 0.0922 1.1039 0.8392 0.075 Uiso calc R 1 . .
    C C21 0.0390(3) 0.8406(2) 0.6378(2) 0.0641(7) Uani d . 1 . .
    H H21A -0.0015 0.8026 0.5906 0.096 Uiso calc R 1 . .
    H H21B 0.0481 0.9090 0.6176 0.096 Uiso calc R 1 . .
    H H21C -0.0069 0.8391 0.6941 0.096 Uiso calc R 1 . .
    C C22 0.2290(3) 1.05608(19) 0.58737(17) 0.0557(6) Uani d . 1 . .
    H H22A 0.1811 1.1131 0.5910 0.067 Uiso calc R 1 . .
    H H22B 0.2596 1.0357 0.5303 0.067 Uiso calc R 1 . .
    O O1 0.72595(13) 0.95988(11) 1.02022(10) 0.0418(3) Uani d . 1 . .
    O O2 0.66745(17) 0.90141(15) 1.15505(11) 0.0577(4) Uani d . 1 . .
    O O3 0.11959(17) 0.89618(14) 0.85870(12) 0.0583(5) Uani d . 1 . .
    O O4 0.30164(16) 0.76719(12) 0.78090(12) 0.0516(4) Uani d . 1 . .
    H H1O4 0.2520 0.7281 0.8019 0.062 Uiso calc R 1 . .
    O O5 0.23077(19) 0.79543(15) 0.57041(12) 0.0613(5) Uani d . 1 . .
    O O6 0.4016(2) 0.85761(16) 0.51643(11) 0.0659(5) Uani d . 1 . .
loop_
    _atom_site_aniso_label
    _atom_site_aniso_U_11
    _atom_site_aniso_U_22
    _atom_site_aniso_U_33
    _atom_site_aniso_U_12
    _atom_site_aniso_U_13
    _atom_site_aniso_U_23
    C1' 0.0436(10) 0.0378(9) 0.0299(8) -0.0005(9) 0.0004(9) 0.0024(7)
    C2' 0.0402(10) 0.0421(10) 0.0317(9) 0.0003(9) 0.0038(8) -0.0007(8)
    C2 0.0336(10) 0.0503(12) 0.0435(11) 0.0003(9) 0.0020(9) 0.0028(9)
    C3' 0.0464(12) 0.0499(12) 0.0422(11) 0.0090(10) 0.0022(10) -0.0110(9)
    C4' 0.0429(11) 0.0544(12) 0.0482(12) 0.0104(10) 0.0038(10) -0.0104(10)
    C4 0.0383(10) 0.0390(10) 0.0535(12) -0.0006(9) -0.0035(10) 0.0038(9)
    C5 0.0471(12) 0.0477(12) 0.0531(12) -0.0053(10) -0.0009(11) 0.0148(10)
    C5' 0.0334(9) 0.0408(10) 0.0393(10) 0.0018(8) 0.0004(8) 0.0023(8)
    C6 0.0386(10) 0.0461(11) 0.0445(11) 0.0052(9) -0.0007(9) 0.0082(9)
    C6' 0.0365(9) 0.0385(10) 0.0332(9) 0.0030(8) 0.0015(8) 0.0028(7)
    C7' 0.0360(9) 0.0357(9) 0.0320(9) 0.0027(8) 0.0024(7) 0.0013(7)
    C8' 0.0384(10) 0.0386(10) 0.0356(9) 0.0036(9) 0.0000(8) -0.0013(7)
    C9' 0.0373(10) 0.0412(10) 0.0369(9) 0.0012(8) -0.0006(8) 0.0029(8)
    C10' 0.0387(10) 0.0460(11) 0.0368(10) -0.0025(9) -0.0023(9) 0.0045(9)
    C11' 0.0440(11) 0.0361(10) 0.0405(10) -0.0009(9) -0.0015(9) 0.0073(8)
    C12' 0.0624(14) 0.0418(11) 0.0526(12) -0.0092(11) -0.0059(12) -0.0023(10)
    C14' 0.0629(14) 0.0479(12) 0.0372(10) 0.0058(11) -0.0052(11) -0.0036(9)
    C15' 0.0431(10) 0.0366(10) 0.0358(9) -0.0009(8) -0.0033(9) 0.0025(8)
    C16 0.0382(11) 0.0655(15) 0.0676(15) 0.0106(11) -0.0022(12) -0.0038(13)
    C17 0.0458(12) 0.0654(15) 0.0607(14) -0.0140(12) 0.0047(12) 0.0108(12)
    C18 0.0514(12) 0.0591(13) 0.0416(11) -0.0083(11) 0.0096(11) 0.0053(10)
    C19 0.0544(13) 0.0462(12) 0.0543(12) 0.0071(11) -0.0140(11) -0.0064(10)
    C20 0.0426(11) 0.0535(13) 0.0533(12) 0.0095(11) -0.0022(11) 0.0008(10)
    C21 0.0595(15) 0.0670(16) 0.0657(16) -0.0123(14) -0.0194(13) -0.0019(13)
    C22 0.0767(17) 0.0485(12) 0.0418(11) 0.0053(12) -0.0051(12) 0.0092(10)
    O1 0.0388(7) 0.0459(8) 0.0405(7) -0.0034(7) -0.0043(6) 0.0034(6)
    O2 0.0596(10) 0.0723(11) 0.0413(8) 0.0051(10) 0.0001(8) 0.0080(8)
    O3 0.0566(10) 0.0651(11) 0.0531(9) -0.0069(9) 0.0156(9) 0.0095(8)
    O4 0.0579(9) 0.0399(8) 0.0569(9) -0.0017(7) -0.0022(8) 0.0156(7)
    O5 0.0738(12) 0.0619(10) 0.0482(9) -0.0079(10) -0.0056(9) -0.0151(8)
    O6 0.0809(13) 0.0804(13) 0.0363(8) 0.0021(11) 0.0085(9) -0.0096(8)
_geom_special_details
;
All e.s.d.'s (except the e.s.d. in the dihedral angle between two l.s. planes)
are estimated using the full covariance matrix. The cell e.s.d.'s are taken
into account individually in the estimation of e.s.d.'s in distances, angles
and torsion angles; correlations between e.s.d.'s in cell parameters are only
used when they are defined by crystal symmetry. An approximate (isotropic)
treatment of cell e.s.d.'s is used for estimating e.s.d.'s involving l.s.
planes.
;
loop_
    _geom_bond_atom_site_label_1
    _geom_bond_atom_site_label_2
    _geom_bond_site_symmetry_2
    _geom_bond_distance
    _geom_bond_publ_flag
    C1' C14' . 1.517(3) ?
    C1' C15' . 1.530(3) ?
    C1' C11' . 1.548(3) ?
    C1' C2' . 1.564(3) ?
    C2' C3' . 1.533(3) ?
    C2' C18 . 1.535(3) ?
    C2' C7' . 1.563(3) ?
    C2 O1 . 1.484(3) ?
    C2 C17 . 1.520(3) ?
    C2 C16 . 1.526(3) ?
    C2 C5' . 1.559(3) ?
    C3' C4' . 1.534(3) ?
    C3' H3'A . 0.9700 ?
    C3' H3'B . 0.9700 ?
    C4' C5' . 1.548(3) ?
    C4' H4'A . 0.9700 ?
    C4' H4'B . 0.9700 ?
    C4 C5 . 1.321(3) ?
    C4 C5' . 1.516(3) ?
    C4 H4 . 0.9300 ?
    C5 C6 . 1.461(3) ?
    C5 H5 . 0.9300 ?
    C5' C6' . 1.544(3) ?
    C6 O2 . 1.214(3) ?
    C6 O1 . 1.331(3) ?
    C6' C19 . 1.335(3) ?
    C6' C7' . 1.521(3) ?
    C7' C8' . 1.539(3) ?
    C7' H7' . 0.9800 ?
    C8' C9' . 1.558(3) ?
    C8' H8'A . 0.9700 ?
    C8' H8'B . 0.9700 ?
    C9' C15' . 1.508(3) ?
    C9' C20 . 1.519(3) ?
    C9' C10' . 1.525(3) ?
    C10' O3 . 1.207(3) ?
    C10' C11' . 1.524(3) ?
    C11' O4 . 1.411(3) ?
    C11' C12' . 1.557(3) ?
    C12' O5 . 1.455(3) ?
    C12' C21 . 1.511(4) ?
    C12' H12' . 0.9800 ?
    C14' O6 . 1.195(3) ?
    C14' O5 . 1.358(3) ?
    C15' C22 . 1.319(3) ?
    C16 H16A . 0.9600 ?
    C16 H16B . 0.9600 ?
    C16 H16C . 0.9600 ?
    C17 H17A . 0.9600 ?
    C17 H17B . 0.9600 ?
    C17 H17C . 0.9600 ?
    C18 H18A . 0.9600 ?
    C18 H18B . 0.9600 ?
    C18 H18C . 0.9600 ?
    C19 H19A . 0.9300 ?
    C19 H19B . 0.9300 ?
    C20 H20A . 0.9600 ?
    C20 H20B . 0.9600 ?
    C20 H20C . 0.9600 ?
    C21 H21A . 0.9600 ?
    C21 H21B . 0.9600 ?
    C21 H21C . 0.9600 ?
    C22 H22A . 0.9300 ?
    C22 H22B . 0.9300 ?
    O4 H1O4 . 0.8200 ?
loop_
    _geom_angle_atom_site_label_1
    _geom_angle_atom_site_label_2
    _geom_angle_atom_site_label_3
    _geom_angle_site_symmetry_1
    _geom_angle_site_symmetry_3
    _geom_angle
    _geom_angle_publ_flag
    C14' C1' C15' . . 110.33(17) ?
    C14' C1' C11' . . 102.75(18) ?
    C15' C1' C11' . . 99.19(16) ?
    C14' C1' C2' . . 117.43(19) ?
    C15' C1' C2' . . 107.85(16) ?
    C11' C1' C2' . . 117.74(16) ?
    C3' C2' C18 . . 108.96(18) ?
    C3' C2' C7' . . 108.52(16) ?
    C18 C2' C7' . . 110.90(17) ?
    C3' C2' C1' . . 112.18(17) ?
    C18 C2' C1' . . 110.82(17) ?
    C7' C2' C1' . . 105.40(16) ?
    O1 C2 C17 . . 104.74(19) ?
    O1 C2 C16 . . 105.43(18) ?
    C17 C2 C16 . . 107.8(2) ?
    O1 C2 C5' . . 108.99(16) ?
    C17 C2 C5' . . 115.45(19) ?
    C16 C2 C5' . . 113.58(19) ?
    C2' C3' C4' . . 112.83(18) ?
    C2' C3' H3'A . . 109.0 ?
    C4' C3' H3'A . . 109.0 ?
    C2' C3' H3'B . . 109.0 ?
    C4' C3' H3'B . . 109.0 ?
    H3'A C3' H3'B . . 107.8 ?
    C3' C4' C5' . . 114.33(18) ?
    C3' C4' H4'A . . 108.7 ?
    C5' C4' H4'A . . 108.7 ?
    C3' C4' H4'B . . 108.7 ?
    C5' C4' H4'B . . 108.7 ?
    H4'A C4' H4'B . . 107.6 ?
    C5 C4 C5' . . 121.8(2) ?
    C5 C4 H4 . . 119.1 ?
    C5' C4 H4 . . 119.1 ?
    C4 C5 C6 . . 121.0(2) ?
    C4 C5 H5 . . 119.5 ?
    C6 C5 H5 . . 119.5 ?
    C4 C5' C6' . . 105.89(16) ?
    C4 C5' C4' . . 110.80(19) ?
    C6' C5' C4' . . 109.60(16) ?
    C4 C5' C2 . . 106.50(17) ?
    C6' C5' C2 . . 115.38(18) ?
    C4' C5' C2 . . 108.59(17) ?
    O2 C6 O1 . . 118.8(2) ?
    O2 C6 C5 . . 122.7(2) ?
    O1 C6 C5 . . 118.5(2) ?
    C19 C6' C7' . . 121.66(19) ?
    C19 C6' C5' . . 125.1(2) ?
    C7' C6' C5' . . 112.97(16) ?
    C6' C7' C8' . . 114.45(16) ?
    C6' C7' C2' . . 112.31(16) ?
    C8' C7' C2' . . 111.99(15) ?
    C6' C7' H7' . . 105.8 ?
    C8' C7' H7' . . 105.8 ?
    C2' C7' H7' . . 105.8 ?
    C7' C8' C9' . . 113.20(16) ?
    C7' C8' H8'A . . 108.9 ?
    C9' C8' H8'A . . 108.9 ?
    C7' C8' H8'B . . 108.9 ?
    C9' C8' H8'B . . 108.9 ?
    H8'A C8' H8'B . . 107.8 ?
    C15' C9' C20 . . 117.60(18) ?
    C15' C9' C10' . . 100.50(17) ?
    C20 C9' C10' . . 114.55(18) ?
    C15' C9' C8' . . 106.81(17) ?
    C20 C9' C8' . . 110.84(17) ?
    C10' C9' C8' . . 105.36(16) ?
    O3 C10' C11' . . 124.7(2) ?
    O3 C10' C9' . . 126.7(2) ?
    C11' C10' C9' . . 108.57(16) ?
    O4 C11' C10' . . 112.01(17) ?
    O4 C11' C1' . . 113.78(18) ?
    C10' C11' C1' . . 104.48(16) ?
    O4 C11' C12' . . 109.90(18) ?
    C10' C11' C12' . . 113.54(18) ?
    C1' C11' C12' . . 102.76(17) ?
    O5 C12' C21 . . 110.3(2) ?
    O5 C12' C11' . . 104.53(18) ?
    C21 C12' C11' . . 119.3(2) ?
    O5 C12' H12' . . 107.4 ?
    C21 C12' H12' . . 107.4 ?
    C11' C12' H12' . . 107.4 ?
    O6 C14' O5 . . 121.3(2) ?
    O6 C14' C1' . . 129.2(2) ?
    O5 C14' C1' . . 109.5(2) ?
    C22 C15' C9' . . 127.9(2) ?
    C22 C15' C1' . . 127.3(2) ?
    C9' C15' C1' . . 104.78(16) ?
    C2 C16 H16A . . 109.5 ?
    C2 C16 H16B . . 109.5 ?
    H16A C16 H16B . . 109.5 ?
    C2 C16 H16C . . 109.5 ?
    H16A C16 H16C . . 109.5 ?
    H16B C16 H16C . . 109.5 ?
    C2 C17 H17A . . 109.5 ?
    C2 C17 H17B . . 109.5 ?
    H17A C17 H17B . . 109.5 ?
    C2 C17 H17C . . 109.5 ?
    H17A C17 H17C . . 109.5 ?
    H17B C17 H17C . . 109.5 ?
    C2' C18 H18A . . 109.5 ?
    C2' C18 H18B . . 109.5 ?
    H18A C18 H18B . . 109.5 ?
    C2' C18 H18C . . 109.5 ?
    H18A C18 H18C . . 109.5 ?
    H18B C18 H18C . . 109.5 ?
    C6' C19 H19A . . 120.0 ?
    C6' C19 H19B . . 120.0 ?
    H19A C19 H19B . . 120.0 ?
    C9' C20 H20A . . 109.5 ?
    C9' C20 H20B . . 109.5 ?
    H20A C20 H20B . . 109.5 ?
    C9' C20 H20C . . 109.5 ?
    H20A C20 H20C . . 109.5 ?
    H20B C20 H20C . . 109.5 ?
    C12' C21 H21A . . 109.5 ?
    C12' C21 H21B . . 109.5 ?
    H21A C21 H21B . . 109.5 ?
    C12' C21 H21C . . 109.5 ?
    H21A C21 H21C . . 109.5 ?
    H21B C21 H21C . . 109.5 ?
    C15' C22 H22A . . 120.0 ?
    C15' C22 H22B . . 120.0 ?
    H22A C22 H22B . . 120.0 ?
    C6 O1 C2 . . 118.14(18) ?
    C11' O4 H1O4 . . 109.5 ?
    C14' O5 C12' . . 112.37(17) ?
loop_
    _geom_torsion_atom_site_label_1
    _geom_torsion_atom_site_label_2
    _geom_torsion_atom_site_label_3
    _geom_torsion_atom_site_label_4
    _geom_torsion_site_symmetry_1
    _geom_torsion_site_symmetry_2
    _geom_torsion_site_symmetry_3
    _geom_torsion_site_symmetry_4
    _geom_torsion
    _geom_torsion_publ_flag
    C14' C1' C2' C3' . . . . -50.6(2) ?
    C15' C1' C2' C3' . . . . -175.97(16) ?
    C11' C1' C2' C3' . . . . 73.0(2) ?
    C14' C1' C2' C18 . . . . 71.4(2) ?
    C15' C1' C2' C18 . . . . -53.9(2) ?
    C11' C1' C2' C18 . . . . -164.97(19) ?
    C14' C1' C2' C7' . . . . -168.55(17) ?
    C15' C1' C2' C7' . . . . 66.12(19) ?
    C11' C1' C2' C7' . . . . -44.9(2) ?
    C18 C2' C3' C4' . . . . 66.8(2) ?
    C7' C2' C3' C4' . . . . -54.1(2) ?
    C1' C2' C3' C4' . . . . -170.11(17) ?
    C2' C3' C4' C5' . . . . 53.4(3) ?
    C5' C4 C5 C6 . . . . 3.3(4) ?
    C5 C4 C5' C6' . . . . -94.1(3) ?
    C5 C4 C5' C4' . . . . 147.1(2) ?
    C5 C4 C5' C2 . . . . 29.2(3) ?
    C3' C4' C5' C4 . . . . 66.5(2) ?
    C3' C4' C5' C6' . . . . -50.0(3) ?
    C3' C4' C5' C2 . . . . -176.87(19) ?
    O1 C2 C5' C4 . . . . -53.3(2) ?
    C17 C2 C5' C4 . . . . -170.8(2) ?
    C16 C2 C5' C4 . . . . 63.9(2) ?
    O1 C2 C5' C6' . . . . 63.9(2) ?
    C17 C2 C5' C6' . . . . -53.6(3) ?
    C16 C2 C5' C6' . . . . -178.92(18) ?
    O1 C2 C5' C4' . . . . -172.67(17) ?
    C17 C2 C5' C4' . . . . 69.8(3) ?
    C16 C2 C5' C4' . . . . -55.5(2) ?
    C4 C5 C6 O2 . . . . 168.2(2) ?
    C4 C5 C6 O1 . . . . -11.2(3) ?
    C4 C5' C6' C19 . . . . 106.6(2) ?
    C4' C5' C6' C19 . . . . -133.8(2) ?
    C2 C5' C6' C19 . . . . -10.9(3) ?
    C4 C5' C6' C7' . . . . -67.6(2) ?
    C4' C5' C6' C7' . . . . 51.9(2) ?
    C2 C5' C6' C7' . . . . 174.84(16) ?
    C19 C6' C7' C8' . . . . -0.8(3) ?
    C5' C6' C7' C8' . . . . 173.68(16) ?
    C19 C6' C7' C2' . . . . 128.4(2) ?
    C5' C6' C7' C2' . . . . -57.2(2) ?
    C3' C2' C7' C6' . . . . 56.4(2) ?
    C18 C2' C7' C6' . . . . -63.2(2) ?
    C1' C2' C7' C6' . . . . 176.80(16) ?
    C3' C2' C7' C8' . . . . -173.15(17) ?
    C18 C2' C7' C8' . . . . 67.2(2) ?
    C1' C2' C7' C8' . . . . -52.8(2) ?
    C6' C7' C8' C9' . . . . 179.61(16) ?
    C2' C7' C8' C9' . . . . 50.3(2) ?
    C7' C8' C9' C15' . . . . -56.7(2) ?
    C7' C8' C9' C20 . . . . 174.05(17) ?
    C7' C8' C9' C10' . . . . 49.6(2) ?
    C15' C9' C10' O3 . . . . -163.1(2) ?
    C20 C9' C10' O3 . . . . -36.0(3) ?
    C8' C9' C10' O3 . . . . 86.1(3) ?
    C15' C9' C10' C11' . . . . 20.4(2) ?
    C20 C9' C10' C11' . . . . 147.45(18) ?
    C8' C9' C10' C11' . . . . -90.46(18) ?
    O3 C10' C11' O4 . . . . -44.7(3) ?
    C9' C10' C11' O4 . . . . 131.88(18) ?
    O3 C10' C11' C1' . . . . -168.3(2) ?
    C9' C10' C11' C1' . . . . 8.3(2) ?
    O3 C10' C11' C12' . . . . 80.5(3) ?
    C9' C10' C11' C12' . . . . -102.9(2) ?
    C14' C1' C11' O4 . . . . 91.2(2) ?
    C15' C1' C11' O4 . . . . -155.36(17) ?
    C2' C1' C11' O4 . . . . -39.5(3) ?
    C14' C1' C11' C10' . . . . -146.31(17) ?
    C15' C1' C11' C10' . . . . -32.90(19) ?
    C2' C1' C11' C10' . . . . 83.0(2) ?
    C14' C1' C11' C12' . . . . -27.5(2) ?
    C15' C1' C11' C12' . . . . 85.88(19) ?
    C2' C1' C11' C12' . . . . -158.27(17) ?
    O4 C11' C12' O5 . . . . -96.7(2) ?
    C10' C11' C12' O5 . . . . 137.02(18) ?
    C1' C11' C12' O5 . . . . 24.8(2) ?
    O4 C11' C12' C21 . . . . 139.5(2) ?
    C10' C11' C12' C21 . . . . 13.2(3) ?
    C1' C11' C12' C21 . . . . -99.0(2) ?
    C15' C1' C14' O6 . . . . 94.9(3) ?
    C11' C1' C14' O6 . . . . -160.1(3) ?
    C2' C1' C14' O6 . . . . -29.2(4) ?
    C15' C1' C14' O5 . . . . -83.3(2) ?
    C11' C1' C14' O5 . . . . 21.7(2) ?
    C2' C1' C14' O5 . . . . 152.63(18) ?
    C20 C9' C15' C22 . . . . 11.9(4) ?
    C10' C9' C15' C22 . . . . 136.9(3) ?
    C8' C9' C15' C22 . . . . -113.4(3) ?
    C20 C9' C15' C1' . . . . -167.42(19) ?
    C10' C9' C15' C1' . . . . -42.4(2) ?
    C8' C9' C15' C1' . . . . 67.3(2) ?
    C14' C1' C15' C22 . . . . -24.3(3) ?
    C11' C1' C15' C22 . . . . -131.7(3) ?
    C2' C1' C15' C22 . . . . 105.1(3) ?
    C14' C1' C15' C9' . . . . 154.94(19) ?
    C11' C1' C15' C9' . . . . 47.58(19) ?
    C2' C1' C15' C9' . . . . -75.61(19) ?
    O2 C6 O1 C2 . . . . 162.3(2) ?
    C5 C6 O1 C2 . . . . -18.3(3) ?
    C17 C2 O1 C6 . . . . 175.49(19) ?
    C16 C2 O1 C6 . . . . -70.9(2) ?
    C5' C2 O1 C6 . . . . 51.4(2) ?
    O6 C14' O5 C12' . . . . 175.7(2) ?
    C1' C14' O5 C12' . . . . -6.0(3) ?
    C21 C12' O5 C14' . . . . 117.0(2) ?
    C11' C12' O5 C14' . . . . -12.4(3) ?
loop_
    _geom_hbond_atom_site_label_D
    _geom_hbond_atom_site_label_H
    _geom_hbond_atom_site_label_A
    _geom_hbond_site_symmetry_A
    _geom_hbond_distance_DH
    _geom_hbond_distance_HA
    _geom_hbond_distance_DA
    _geom_hbond_angle_DHA
    _geom_hbond_publ_flag
    O4 H1O4 O2 3_467 0.82 2.06 2.852(3) 162 y
    C5 H5 O3 3_567 0.93 2.63 3.386(3) 139 y
