# Supplementary material for: Neoaustin: a meroterpene produced by Penicillium sp
Source: Acta Crystallogr Sect E Struct Rep Online. 2009 Feb 25;65(Pt 3):o612. doi: 10.1107/S1600536809006618 (PMC2968484; doi:10.1107/S1600536809006618)
Supplement: Supplementary file 2 [file e-65-0o612-Isup2.hkl]

#
# h,k,l, Fc-squared, Fo-squared, sigma(Fo-squared) and status flag
#
data_I
_shelx_title ' dados_8 in P 21 21 21'
_shelx_refln_list_code          4
_shelx_F_calc_maximum       83.14
_exptl_crystal_F_000       912.00
_reflns_d_resolution_high  0.7828
 
loop_
 _symmetry_equiv_pos_as_xyz
 'x, y, z'
 '-x+1/2, -y, z+1/2'
 'x+1/2, -y+1/2, -z'
 '-x, y+1/2, -z+1/2'
 
_cell_length_a    11.2152
_cell_length_b    13.2870
_cell_length_c    14.3914
_cell_angle_alpha  90.000
_cell_angle_beta   90.000
_cell_angle_gamma  90.000
 
_shelx_F_squared_multiplier     1.000
 
loop_
 _refln_index_h
 _refln_index_k
 _refln_index_l
 _refln_F_squared_calc
 _refln_F_squared_meas
 _refln_F_squared_sigma
 _refln_observed_status
   4   0   0      130.86      142.01      4.99 o
   6   0   0       93.75       89.03      2.34 o
   8   0   0      111.69      101.62      7.61 o
  10   0   0      460.56      415.92     10.29 o
  12   0   0       97.71       97.52      7.64 o
  14   0   0      133.12      126.32     10.44 o
   2   1   0     2466.02     2069.90     64.20 o
   3   1   0       97.03      122.28      1.75 o
   4   1   0       60.65       49.47      5.06 o
   5   1   0       15.53       23.04      5.73 o
   6   1   0       20.96       23.97      2.18 o
   7   1   0      517.75      440.80     15.70 o
   8   1   0      122.21      125.68      9.08 o
   9   1   0      243.53      234.39      4.19 o
  10   1   0       20.92       21.24      9.83 o
  11   1   0        2.07        7.03      2.16 o
  12   1   0       60.68       60.70      1.59 o
  13   1   0        1.37        1.45      0.99 o
  14   1   0       11.81       18.12      4.45 o
   2   2   0      616.81      448.11      8.04 o
   3   2   0     4628.50     4198.39     92.59 o
   4   2   0      990.45     1082.30     27.55 o
   5   2   0      298.82      315.41      5.23 o
   6   2   0        7.71       16.74      2.86 o
   7   2   0      123.02      117.53      3.77 o
   8   2   0       24.75       24.43      0.85 o
   9   2   0       18.17       15.88      3.21 o
  10   2   0       20.09       20.03      1.31 o
  11   2   0        1.00       -0.35      0.71 o
  12   2   0        0.02       -0.85      0.85 o
  13   2   0       15.53       17.40      1.23 o
  14   2   0       21.47       23.54      1.73 o
   1   3   0      424.36      515.09      7.07 o
   2   3   0      958.15      936.61     51.69 o
   3   3   0      948.24      899.41     42.57 o
   5   3   0       11.89       11.96      1.10 o
   6   3   0       56.54       45.22      4.56 o
   7   3   0       51.26       52.51      8.88 o
   8   3   0       71.22       65.01      3.46 o
   9   3   0      167.34      144.75      2.95 o
  10   3   0        0.56        0.75      1.36 o
  11   3   0      211.50      202.07      6.58 o
  12   3   0       13.16       11.95      0.95 o
  13   3   0       13.37       16.98      2.00 o
  14   3   0        0.20        2.86      1.27 o
   1   4   0       15.59        9.38      1.01 o
   2   4   0     1206.61     1105.51     21.16 o
   3   4   0     2424.80     2370.67     89.88 o
   5   4   0      832.42      858.83     12.35 o
   6   4   0      423.77      416.07     10.74 o
   7   4   0       41.55       53.88      3.38 o
   8   4   0       25.11       26.57      1.45 o
   9   4   0       59.53       54.14      1.47 o
  10   4   0      181.83      181.40      3.19 o
  11   4   0      214.45      224.32      7.13 o
  12   4   0       13.17       13.02      1.78 o
  13   4   0       22.56       21.75      1.20 o
   1   5   0     1007.34     1113.23     17.50 o
   2   5   0        0.01       11.19      3.25 o
   5   5   0        4.02        9.71      3.27 o
   6   5   0      779.84      824.87     11.94 o
   7   5   0       33.49       38.82      1.01 o
   8   5   0        0.69        2.53      0.97 o
   9   5   0      101.45      106.71      3.44 o
  10   5   0       54.36       49.01      1.95 o
  11   5   0      191.49      187.44      5.52 o
  12   5   0       44.02       43.91      2.96 o
  13   5   0       13.12       13.46      1.39 o
   0   6   0        1.11        1.47      0.86 o
   1   6   0       49.92       57.97      2.44 o
   2   6   0     1538.26     1544.08     37.98 o
   3   6   0      461.23      490.74      8.47 o
   4   6   0     1209.58     1225.63     17.44 o
   5   6   0       13.47       13.05      0.94 o
   6   6   0      540.73      565.13     12.49 o
   7   6   0     1175.03     1297.94     35.31 o
   8   6   0        0.01       -0.25      0.65 o
   9   6   0      212.53      199.66      6.27 o
  10   6   0       11.70       15.00      1.90 o
  11   6   0       45.21       49.59      3.31 o
  12   6   0       16.31       12.98      1.08 o
  13   6   0        0.64        0.69      1.36 o
   1   7   0      215.84      193.44      9.76 o
   2   7   0        0.00        1.08      0.51 o
   3   7   0       96.88      148.82     23.99 o
   4   7   0       32.26       24.77      1.81 o
   5   7   0      223.21      209.78      3.43 o
   6   7   0      525.72      511.62     14.81 o
   7   7   0     1250.76     1209.94     47.52 o
   8   7   0      127.51      143.04      7.56 o
   9   7   0       27.83       23.20      1.96 o
  10   7   0        0.00        1.01      0.89 o
  11   7   0        4.24        5.47      1.42 o
  12   7   0        1.80        0.54      2.97 o
  13   7   0        0.22       -0.11      2.53 o
   0   8   0       27.12       17.22      2.83 o
   1   8   0      148.55      146.99      2.41 o
   2   8   0       79.17       68.01      4.83 o
   3   8   0       33.20       32.31      1.07 o
   4   8   0      277.97      293.82     17.43 o
   5   8   0       70.52       77.51      1.83 o
   6   8   0      240.97      242.36      8.37 o
   7   8   0      811.03      893.91     14.02 o
   8   8   0       44.41       50.37      1.71 o
   9   8   0       11.62       10.02      1.56 o
  10   8   0        3.26        5.75      0.99 o
  11   8   0       24.65       27.35      2.06 o
  12   8   0       11.50       16.71      2.65 o
   1   9   0      177.57      174.17      2.87 o
   2   9   0      783.67      765.37     17.16 o
   3   9   0       50.87       48.98      3.12 o
   4   9   0      180.00      198.59      6.53 o
   5   9   0       57.36       56.97      1.97 o
   6   9   0       45.17       35.31      1.19 o
   7   9   0      442.34      440.55      8.01 o
   8   9   0       64.95       52.09      1.45 o
   9   9   0       32.19       30.41      1.56 o
  10   9   0       41.36       43.73      4.24 o
  11   9   0        2.00        1.84      1.27 o
  12   9   0        1.04        0.62      1.86 o
   1  10   0       13.16       13.08      1.68 o
   2  10   0        9.54       16.24      3.33 o
   3  10   0      383.76      364.73     10.83 o
   4  10   0      379.06      369.29      8.85 o
   5  10   0      237.27      228.57      5.94 o
   6  10   0       78.55       80.15     12.69 o
   7  10   0       56.55       50.04      1.77 o
   8  10   0       44.64       39.33      3.52 o
   9  10   0        6.34        7.97      1.61 o
  10  10   0        0.73        8.21      1.55 o
  11  10   0        0.06       -1.07      1.07 o
   1  11   0       50.07       43.67      1.21 o
   2  11   0       89.03      101.70      6.34 o
   3  11   0      238.44      222.01      5.78 o
   4  11   0      363.32      346.30     13.48 o
   5  11   0       14.44       18.76      1.78 o
   6  11   0       15.59       19.47      1.70 o
   7  11   0      103.97      116.21      9.32 o
   8  11   0       48.05       41.90      2.12 o
   9  11   0       27.64       27.21      1.71 o
  10  11   0        1.96        4.76      2.16 o
   0  12   0      207.41      224.50      6.94 o
   1  12   0        1.20        2.21      0.69 o
   2  12   0      143.49      166.41      4.85 o
   3  12   0      158.00      160.10      4.16 o
   4  12   0        1.90        0.15      1.99 o
   5  12   0        0.87        2.61      2.15 o
   6  12   0        6.21        7.06      2.76 o
   7  12   0        0.04        0.74      1.32 o
   8  12   0       14.59       12.58      1.77 o
   9  12   0       16.15       11.54      1.60 o
  10  12   0       18.32       21.25      1.80 o
   1  13   0      102.07       96.61      2.58 o
   2  13   0       10.83       15.80      5.03 o
   3  13   0      237.91      248.76     13.66 o
   4  13   0       59.06       68.08      2.76 o
   5  13   0        1.13       -0.48      3.56 o
   6  13   0        4.61        4.38      1.25 o
   7  13   0        2.24        2.01      1.30 o
   8  13   0        0.22        1.26      1.27 o
   9  13   0       12.14       17.71      2.31 o
   0  14   0        3.72        4.37      2.28 o
   1  14   0       27.91       28.22      1.83 o
   2  14   0        2.84        4.44      1.14 o
   3  14   0      174.27      169.32      5.61 o
   4  14   0      100.75      105.09      9.06 o
   5  14   0        4.21        5.88      1.40 o
   6  14   0        4.86        4.03      1.35 o
   7  14   0        1.19        1.12      1.35 o
   8  14   0        6.45        8.60      1.72 o
   1  15   0       10.27       12.25      2.47 o
   2  15   0       37.03       47.73      2.49 o
   3  15   0        0.87       -1.52      1.52 o
   4  15   0        1.71        2.88      1.14 o
   5  15   0        0.38        0.82      1.19 o
   6  15   0        0.30        2.43      1.25 o
   0  16   0      122.95      164.07      9.21 o
   1  16   0       13.64       17.52      4.15 o
   2  16   0        4.47        1.15      2.57 o
   3  16   0        3.09        8.38      1.55 o
   4  16   0       10.88        9.35      6.82 o
   4   0   1     1599.04     1493.63     33.09 o
   5   0   1       31.66       25.63      0.83 o
   6   0   1      289.73      330.42      7.77 o
   7   0   1       32.38       31.81      1.05 o
   8   0   1       20.81       13.51      1.14 o
   9   0   1      286.57      265.13      4.28 o
  10   0   1        4.57        9.55      0.91 o
  11   0   1        5.78        5.45      0.79 o
  12   0   1       16.08        9.72      0.95 o
  13   0   1        0.28        0.46      0.94 o
  14   0   1        0.17        0.44      1.56 o
   2   1   1      321.50      302.45      3.97 o
   3   1   1     1164.47     1065.08     28.31 o
   4   1   1     1567.21     1548.72     32.83 o
   5   1   1      262.34      251.63      3.04 o
   6   1   1        2.14        3.13      0.59 o
   7   1   1      511.76      490.27      5.43 o
   8   1   1       42.25       43.03      0.75 o
   9   1   1       38.94       46.14      0.85 o
  10   1   1      817.09      802.72     10.98 o
  11   1   1      183.35      190.96      4.17 o
  12   1   1       23.77       23.27      2.57 o
  13   1   1       40.87       41.17      2.02 o
  14   1   1       22.93       22.56      1.60 o
   2   2   1      173.35      185.98      4.20 o
   3   2   1     3104.75     3072.73     54.95 o
   4   2   1      699.38      666.98     30.52 o
   5   2   1      498.11      514.53     15.33 o
   6   2   1      228.48      246.90      3.28 o
   7   2   1      197.59      192.68      2.29 o
   8   2   1       20.45       29.73      1.42 o
   9   2   1      121.08      116.43      3.49 o
  10   2   1      389.01      377.11      8.55 o
  11   2   1      192.58      194.84      3.85 o
  12   2   1       25.94       24.10      1.18 o
  13   2   1       66.98       70.47      1.81 o
  14   2   1       11.36       12.45      1.07 o
   0   3   1     3711.57     3718.22    115.46 o
   1   3   1      736.82      635.53      9.08 o
   2   3   1     6912.73     6581.82    202.37 o
   3   3   1     2047.21     1923.77     24.60 o
   4   3   1      597.32      612.07     11.31 o
   5   3   1       32.08       24.36      0.65 o
   6   3   1       32.23       38.51      0.94 o
   7   3   1      357.16      397.75      6.19 o
   8   3   1      525.23      550.40     14.41 o
   9   3   1       31.77       31.69      0.69 o
  10   3   1       57.12       56.95      1.87 o
  11   3   1       45.71       40.60      2.04 o
  12   3   1       45.49       49.51      1.25 o
  13   3   1       15.73       18.32      1.07 o
  14   3   1        3.06        2.68      1.06 o
   1   4   1     2409.82     2253.67     29.83 o
   2   4   1     6788.35     6840.60    212.33 o
   3   4   1     1398.75     1338.00     89.70 o
   4   4   1     1080.26     1101.34     24.87 o
   5   4   1      229.13      225.42      6.47 o
   6   4   1      479.79      470.58      6.05 o
   7   4   1        0.40        0.71      0.45 o
   8   4   1        6.65        6.63      0.70 o
   9   4   1      122.74      123.06      2.35 o
  10   4   1      102.84      101.05      2.01 o
  11   4   1       34.11       28.23      1.32 o
  12   4   1        6.08        7.40      0.69 o
  13   4   1        3.83        6.31      1.36 o
   0   5   1     1833.71     1866.15     34.13 o
   1   5   1      408.30      438.93      5.92 o
   2   5   1      647.91      630.36     10.62 o
   3   5   1     1472.25     1628.30     22.06 o
   4   5   1     1051.01     1057.81     13.91 o
   5   5   1      158.59      130.11      3.79 o
   6   5   1      835.78      825.89      8.53 o
   7   5   1      829.57      851.05      9.52 o
   8   5   1      546.85      535.56      9.04 o
   9   5   1       81.00       78.01      1.21 o
  10   5   1        8.55       10.37      0.88 o
  11   5   1        1.44        2.30      0.98 o
  12   5   1       10.18       11.05      0.97 o
  13   5   1       12.31       14.30      1.05 o
   0   6   1      170.74      191.78      4.89 o
   1   6   1      220.54      218.97      6.33 o
   2   6   1      488.55      567.98     13.98 o
   3   6   1      774.64      846.58     11.60 o
   4   6   1      275.25      279.86      4.95 o
   5   6   1      845.62      859.47     15.61 o
   6   6   1       98.06       89.68      1.22 o
   7   6   1      185.57      190.49      2.94 o
   8   6   1      315.76      321.26      3.65 o
   9   6   1       35.61       28.68      0.82 o
  10   6   1        4.52        2.37      0.56 o
  11   6   1       12.93       11.49      0.81 o
  12   6   1        1.98        1.76      0.83 o
  13   6   1        2.07        3.30      0.73 o
   0   7   1       29.89       33.74      1.80 o
   1   7   1     1081.61     1127.31     13.36 o
   2   7   1      139.94      145.01      5.33 o
   3   7   1     1281.48     1309.36     14.72 o
   4   7   1      501.03      477.89      5.49 o
   5   7   1      218.69      215.25      3.83 o
   6   7   1     1019.95     1061.22     15.77 o
   7   7   1      237.92      214.75      2.56 o
   8   7   1      111.20       93.53      2.43 o
   9   7   1       44.77       40.89      0.90 o
  10   7   1       26.51       31.76      1.54 o
  11   7   1        0.29        1.19      1.05 o
  12   7   1       14.76       15.96      1.24 o
  13   7   1       10.80       12.48      2.38 o
   0   8   1       63.49       80.30      1.56 o
   1   8   1       20.98       20.66      0.63 o
   2   8   1     1007.95     1050.70     20.71 o
   3   8   1      239.15      267.66      3.42 o
   4   8   1      164.06      181.63      4.03 o
   5   8   1      254.47      226.63      4.23 o
   6   8   1      216.23      222.98      3.12 o
   7   8   1        0.52        2.80      0.77 o
   8   8   1       19.18       25.03      0.98 o
   9   8   1        5.15        4.17      1.00 o
  10   8   1      167.75      175.46      5.05 o
  11   8   1        1.77        1.22      0.94 o
  12   8   1        6.48        8.59      1.35 o
   0   9   1        0.43        0.43      0.69 o
   1   9   1      127.07      146.75      2.01 o
   2   9   1      107.68       96.28      1.46 o
   3   9   1       33.23       30.89      1.27 o
   4   9   1      401.14      404.00      5.47 o
   5   9   1      136.60      121.08      1.88 o
   6   9   1       91.09       90.44      2.03 o
   7   9   1      318.36      285.91      5.22 o
   8   9   1       11.97        8.44      0.71 o
   9   9   1       65.30       64.88      1.79 o
  10   9   1       19.67       19.21      1.32 o
  11   9   1        9.93       10.73      1.11 o
  12   9   1        4.88        3.24      1.09 o
   0  10   1      125.81      122.57      2.73 o
   1  10   1      214.91      220.02      2.99 o
   2  10   1      163.83      159.12      2.42 o
   3  10   1      370.25      377.36      4.92 o
   4  10   1       91.48       87.55      1.46 o
   5  10   1        1.47        0.95      1.07 o
   6  10   1        4.39        5.36      0.60 o
   7  10   1        9.00        3.02      0.83 o
   8  10   1      104.84      104.42      3.11 o
   9  10   1       53.40       47.33      2.02 o
  10  10   1        1.02        1.33      1.30 o
  11  10   1       24.94       26.43      2.71 o
   0  11   1        1.67        2.34      0.92 o
   1  11   1      230.89      241.23      4.72 o
   2  11   1      309.73      344.40      5.39 o
   3  11   1       59.64       53.95      2.99 o
   4  11   1       30.52       28.24      1.61 o
   5  11   1      131.95      125.61      3.82 o
   6  11   1       51.73       47.93      1.46 o
   7  11   1        6.58        7.18      0.99 o
   8  11   1        5.75        7.32      1.02 o
   9  11   1       39.36       40.19      1.55 o
  10  11   1        1.64        5.44      0.95 o
   0  12   1      440.26      465.94      6.87 o
   1  12   1       10.79       10.40      0.70 o
   2  12   1      180.90      191.10      3.46 o
   3  12   1        3.45        4.24      0.94 o
   4  12   1      118.43      114.57      3.29 o
   5  12   1        5.80        7.17      1.38 o
   6  12   1       18.00       14.96      1.54 o
   7  12   1        3.66        3.86      0.89 o
   8  12   1        3.10        3.42      0.94 o
   9  12   1        4.55        5.07      1.25 o
  10  12   1       11.28       11.12      1.98 o
   0  13   1      187.94      187.60      3.19 o
   1  13   1       43.49       42.21      1.73 o
   2  13   1       23.14       21.09      1.73 o
   3  13   1      129.45      139.19      3.71 o
   4  13   1      163.95      163.35      3.18 o
   5  13   1       32.83       30.03      1.83 o
   6  13   1       20.46       26.56      1.39 o
   7  13   1       33.78       35.32      3.05 o
   8  13   1       13.00       15.60      1.81 o
   9  13   1        3.26        4.39      1.11 o
   0  14   1       65.45       67.70      4.25 o
   1  14   1       30.45       32.68      1.11 o
   2  14   1       39.05       41.21      3.68 o
   3  14   1        8.11       11.52      1.92 o
   4  14   1        8.10        9.50      0.90 o
   5  14   1        7.23        7.20      0.99 o
   6  14   1        2.75        1.06      0.97 o
   7  14   1        1.55        1.07      0.89 o
   8  14   1       13.01        9.68      1.25 o
   0  15   1       65.05       80.73      3.50 o
   1  15   1       61.45       64.44      3.40 o
   2  15   1       16.12       15.88      1.28 o
   3  15   1        6.91        7.10      1.51 o
   4  15   1       52.48       61.21      4.83 o
   5  15   1       17.47       16.28      1.57 o
   6  15   1       12.84       17.40      1.54 o
   0  16   1       17.00       14.44      5.31 o
   1  16   1        1.74        3.79      2.14 o
   2  16   1        6.29        8.42      2.84 o
   3  16   1       15.44       13.10      1.56 o
   4  16   1       43.76       42.87      3.93 o
   2   0   2       20.52       34.56      3.31 o
   3   0   2     1220.33     1220.45     37.20 o
   4   0   2       12.82       18.95      2.52 o
   5   0   2     2557.23     2570.38     87.58 o
   6   0   2     2011.53     2042.15     45.17 o
   7   0   2       28.13       29.03      1.43 o
   8   0   2      110.34      109.12      1.99 o
   9   0   2      492.86      471.64      8.40 o
  10   0   2        0.69       -1.40      1.40 o
  11   0   2      104.25       94.42      4.16 o
  12   0   2       43.55       50.06      1.48 o
  13   0   2        0.14        3.08      1.18 o
  14   0   2       15.74       13.25      1.54 o
   0   1   2      538.51      476.45      6.26 o
   2   1   2      550.29      564.58     10.69 o
   3   1   2     1615.14     1516.59     42.69 o
   4   1   2     2810.85     2806.36     50.76 o
   5   1   2      684.50      708.89     11.87 o
   6   1   2      363.55      376.67      6.18 o
   7   1   2      134.19      141.01      2.56 o
   8   1   2      452.72      461.99      8.03 o
   9   1   2      165.46      170.02      9.22 o
  10   1   2       17.22       17.46      0.72 o
  11   1   2       73.75       76.18      1.78 o
  12   1   2       68.14       60.43      2.93 o
  13   1   2        2.95        2.43      0.96 o
  14   1   2        9.32       13.35      1.04 o
   0   2   2     1861.84     1612.41     20.65 o
   1   2   2      165.57      155.73      3.13 o
   2   2   2     1699.39     1435.82     14.97 o
   3   2   2      652.44      575.91      6.54 o
   4   2   2      851.13      887.78      9.51 o
   5   2   2      960.54      997.25     19.68 o
   6   2   2      452.65      457.08      4.96 o
   7   2   2      141.45      130.80      2.49 o
   8   2   2      205.58      217.35      7.58 o
   9   2   2      132.64      123.68      2.13 o
  10   2   2       13.30       13.62      1.20 o
  11   2   2      103.96      117.73      2.59 o
  12   2   2       27.25       26.85      1.45 o
  13   2   2       29.19       31.32      1.31 o
  14   2   2       25.34       26.47      1.81 o
   0   3   2     2713.39     2566.70     36.47 o
   1   3   2     3865.20     3796.53     83.06 o
   2   3   2      597.13      559.78     21.89 o
   3   3   2     5433.97     5417.57    167.52 o
   4   3   2      610.76      643.69     52.03 o
   5   3   2     1476.41     1482.09     25.82 o
   6   3   2      160.48      143.07      2.85 o
   7   3   2        2.46        6.31      1.38 o
   8   3   2      367.51      371.77      7.64 o
   9   3   2      355.70      348.19      5.55 o
  10   3   2       70.32       63.87      2.59 o
  11   3   2       10.12       11.31      0.61 o
  12   3   2       22.50       22.03      1.16 o
  13   3   2       13.83       12.61      0.82 o
  14   3   2       27.53       30.76      1.25 o
   0   4   2      278.89      270.04      3.71 o
   1   4   2     1327.73     1308.84     15.31 o
   2   4   2     1890.43     1863.95     24.03 o
   3   4   2      815.75      852.47     11.44 o
   4   4   2     1202.35     1307.74     19.74 o
   5   4   2     1747.66     1813.25     21.79 o
   6   4   2       45.40       50.94      0.99 o
   7   4   2       66.22       68.59      1.55 o
   8   4   2      229.90      232.82      5.40 o
   9   4   2       88.33       77.30      2.36 o
  10   4   2      105.25      103.57      1.75 o
  11   4   2        3.90        6.66      0.83 o
  12   4   2       30.52       32.92      1.90 o
  13   4   2        9.14       10.11      1.28 o
   0   5   2     1020.24      936.40     17.08 o
   1   5   2      245.79      286.15      5.63 o
   2   5   2     2110.31     2245.41     36.81 o
   3   5   2      358.66      338.86      7.24 o
   4   5   2       85.18       71.13      1.71 o
   5   5   2       53.52       58.15      2.56 o
   6   5   2     1072.94     1156.46     22.45 o
   7   5   2       87.89       86.34      1.47 o
   8   5   2     1050.42     1060.76     13.19 o
   9   5   2       85.64       78.88      1.22 o
  10   5   2      109.62      109.51      2.19 o
  11   5   2       54.80       54.96      2.34 o
  12   5   2       34.44       34.10      1.11 o
  13   5   2       11.09       11.87      1.48 o
   0   6   2     1040.42     1038.72     13.69 o
   1   6   2     1671.19     1557.12     19.70 o
   2   6   2       33.28       47.51      1.65 o
   3   6   2       35.77       35.62      0.83 o
   4   6   2     1378.55     1457.98     30.55 o
   5   6   2      286.31      276.07      3.05 o
   6   6   2      218.41      220.64      3.42 o
   7   6   2      344.57      328.49      5.03 o
   8   6   2      448.13      434.00      8.02 o
   9   6   2        9.27        7.34      0.83 o
  10   6   2      125.86      123.52      2.84 o
  11   6   2       17.14       15.99      0.79 o
  12   6   2       15.67       18.01      1.55 o
  13   6   2       30.51       31.34      1.98 o
   0   7   2       45.86       54.66      1.95 o
   1   7   2     1532.02     1560.52     16.55 o
   2   7   2      150.99      155.11      3.89 o
   3   7   2      886.83      925.81      9.45 o
   4   7   2      215.14      222.45      2.48 o
   5   7   2      128.95      126.30      2.05 o
   6   7   2      159.63      148.87      3.65 o
   7   7   2      370.90      378.18      8.48 o
   8   7   2      256.11      219.98      3.73 o
   9   7   2       85.88       84.28      3.35 o
  10   7   2        3.59        3.40      0.73 o
  11   7   2       14.23       15.08      1.12 o
  12   7   2       45.60       53.01      3.14 o
   0   8   2      571.98      582.59     12.44 o
   1   8   2      353.40      352.23      4.55 o
   2   8   2      393.90      403.98      5.58 o
   3   8   2       94.43      101.49      1.32 o
   4   8   2      376.61      367.83      4.28 o
   5   8   2       57.67       52.35      1.65 o
   6   8   2      357.46      362.80      5.13 o
   7   8   2       87.46       89.08      2.90 o
   8   8   2       78.91       70.37      2.35 o
   9   8   2       74.78       73.16      1.24 o
  10   8   2       36.58       34.64      1.15 o
  11   8   2        0.72        1.49      0.77 o
  12   8   2        0.48        1.42      1.29 o
   0   9   2        1.34        2.30      0.59 o
   1   9   2      179.27      165.76      2.23 o
   2   9   2      552.98      556.66      8.98 o
   3   9   2       18.99       23.19      0.88 o
   4   9   2      149.39      138.46      3.05 o
   5   9   2      220.55      203.83      3.69 o
   6   9   2      218.36      215.73      5.91 o
   7   9   2       12.78        9.52      0.58 o
   8   9   2       54.00       46.48      0.81 o
   9   9   2       31.24       31.04      1.58 o
  10   9   2       19.80       18.63      1.43 o
  11   9   2       99.86      110.02      4.62 o
  12   9   2      156.04      157.62      6.43 o
   0  10   2       40.81       41.28      1.55 o
   1  10   2       29.13       36.73      0.72 o
   2  10   2      105.01       99.66      1.37 o
   3  10   2      156.56      152.61      2.89 o
   4  10   2       96.06       89.41      3.99 o
   5  10   2       66.49       54.46      3.09 o
   6  10   2        1.67        0.96      1.03 o
   7  10   2       65.78       63.79      1.72 o
   8  10   2       47.00       50.62      1.85 o
   9  10   2        3.70        5.28      1.16 o
  10  10   2       18.49       16.27      1.59 o
  11  10   2        7.25        3.53      1.15 o
   0  11   2       17.62       15.73      0.61 o
   1  11   2      103.51      107.64      3.93 o
   2  11   2      301.43      296.43      8.05 o
   3  11   2      295.01      301.54      4.77 o
   4  11   2       47.70       41.35      1.90 o
   5  11   2      109.34       86.03      3.27 o
   6  11   2       77.19       72.90      2.61 o
   7  11   2        8.02        6.96      1.07 o
   8  11   2       18.50       18.69      1.41 o
   9  11   2        6.79        8.48      1.47 o
  10  11   2       10.31       12.11      1.85 o
   0  12   2       54.31       51.33      1.24 o
   1  12   2       38.25       35.01      1.53 o
   2  12   2      216.57      209.02      3.13 o
   3  12   2      103.20      110.37      2.35 o
   4  12   2      147.33      147.01      2.66 o
   5  12   2       87.63       87.24      2.69 o
   6  12   2        8.24       10.35      1.43 o
   7  12   2        5.12        6.25      0.73 o
   8  12   2       24.03       24.47      1.21 o
   9  12   2       38.52       42.03      1.74 o
  10  12   2       17.25       16.54      1.37 o
   0  13   2       11.32       12.22      2.13 o
   1  13   2       39.93       38.34      1.36 o
   2  13   2      204.55      207.35      4.52 o
   3  13   2      112.95      118.07      4.32 o
   4  13   2       10.09       11.70      0.94 o
   5  13   2        5.18        3.61      0.96 o
   6  13   2       21.91       27.05      1.95 o
   7  13   2       16.49       16.06      1.08 o
   8  13   2        3.18        2.20      1.39 o
   9  13   2        4.49        5.81      1.18 o
   0  14   2       14.05       17.23      1.85 o
   1  14   2      197.77      219.57      3.69 o
   2  14   2        0.16       -0.72      1.09 o
   3  14   2       32.47       34.35      1.49 o
   4  14   2       17.64       17.08      1.32 o
   5  14   2       19.86       26.69      1.26 o
   6  14   2       34.08       38.87      3.50 o
   7  14   2        7.53        9.12      1.41 o
   0  15   2       19.35       20.22      4.17 o
   1  15   2      135.21      149.73      3.58 o
   2  15   2       23.59       26.59      1.66 o
   3  15   2        1.12        1.64      1.59 o
   4  15   2       17.72       19.96      1.10 o
   5  15   2        0.47        1.35      1.01 o
   6  15   2       38.43       36.21      2.62 o
   0  16   2       15.58       19.20      5.03 o
   1  16   2        8.76       11.41      1.22 o
   2  16   2        1.48        6.26      1.03 o
   3  16   2        3.72        4.39      1.75 o
   4  16   2       10.92       15.97      1.58 o
   1   0   3      435.76      438.20     40.85 o
   2   0   3      598.37      518.33     10.36 o
   3   0   3     3654.33     3458.66     61.79 o
   4   0   3      550.13      546.86     22.97 o
   5   0   3     1382.22     1226.23     18.22 o
   6   0   3      890.02      866.16     48.45 o
   7   0   3        2.72        2.60      1.05 o
   8   0   3      362.49      386.87      5.89 o
   9   0   3      111.84       93.22      3.73 o
  10   0   3       33.24       33.70      1.01 o
  11   0   3        0.32        0.92      0.78 o
  12   0   3        2.00        5.70      1.62 o
  13   0   3       23.55       21.52      1.37 o
  14   0   3       43.12       51.47      2.77 o
   0   1   3      216.10      148.53      2.38 o
   1   1   3      326.55      282.41      4.94 o
   2   1   3     1657.33     1553.60     15.56 o
   3   1   3     1114.10     1051.85     27.80 o
   5   1   3      524.22      588.60      9.27 o
   6   1   3       42.06       41.21      3.15 o
   7   1   3       67.34       80.30      2.11 o
   8   1   3       78.33       88.48      6.98 o
   9   1   3      273.23      299.42      3.39 o
  10   1   3      143.56      135.44      2.82 o
  11   1   3       13.40       11.87      1.54 o
  12   1   3       21.17       21.41      1.53 o
  13   1   3        0.20        1.88      1.44 o
  14   1   3       29.19       34.99      1.62 o
   0   2   3       10.80        8.14      0.49 o
   1   2   3      592.89      604.33      5.60 o
   2   2   3     1292.83     1274.83     13.09 o
   3   2   3      343.87      363.14      7.67 o
   4   2   3     1212.37     1270.92     16.42 o
   5   2   3     1478.32     1653.02     17.46 o
   6   2   3      155.94      164.17      1.86 o
   7   2   3      731.89      753.58      7.83 o
   8   2   3      314.49      304.14      8.27 o
   9   2   3      207.43      209.18      4.71 o
  10   2   3       35.09       34.07      2.53 o
  11   2   3       35.52       33.42      1.99 o
  12   2   3        5.88        6.20      0.78 o
  13   2   3       18.25       19.84      1.92 o
  14   2   3       10.38        9.35      0.99 o
   0   3   3      264.67      265.38      3.55 o
   1   3   3      540.72      480.11      5.31 o
   2   3   3     2066.06     1982.46     38.07 o
   3   3   3     1578.04     1472.97     16.67 o
   4   3   3     2324.24     2537.72     79.34 o
   5   3   3     1633.22     1705.21     18.41 o
   6   3   3      199.64      183.90      2.49 o
   7   3   3      374.76      386.81     10.60 o
   8   3   3      601.16      612.18     10.56 o
   9   3   3      116.54      104.91      1.43 o
  10   3   3       18.44       18.87      1.01 o
  11   3   3       44.89       48.08      1.43 o
  12   3   3        6.54        8.78      0.98 o
  13   3   3       12.65       18.85      3.57 o
   0   4   3     3720.83     3495.25     62.65 o
   1   4   3       79.22       95.04      3.65 o
   2   4   3     2483.79     2601.04     33.15 o
   3   4   3      974.82      974.41     10.09 o
   4   4   3     2270.51     2523.23     56.42 o
   5   4   3      100.77      109.28      2.48 o
   6   4   3      161.18      165.27      1.94 o
   7   4   3      457.27      464.33     14.54 o
   8   4   3      565.36      567.47      6.70 o
   9   4   3       90.18       84.58      2.18 o
  10   4   3       71.16       66.78      1.67 o
  11   4   3       27.25       24.67      1.24 o
  12   4   3        8.34        8.41      0.85 o
  13   4   3       14.30       14.89      1.49 o
   0   5   3        1.29        3.60      0.29 o
   1   5   3      464.55      502.28      5.58 o
   2   5   3     1688.46     1728.15     30.62 o
   3   5   3      175.20      233.89     11.97 o
   4   5   3      262.11      248.64      3.52 o
   5   5   3        7.50        5.64      1.07 o
   6   5   3       19.96       22.06      0.88 o
   7   5   3       25.83       30.80      1.54 o
   8   5   3       41.18       38.20      1.28 o
   9   5   3      105.02       91.65      1.91 o
  10   5   3       43.85       41.93      1.25 o
  11   5   3        1.09        1.60      1.14 o
  12   5   3        0.87        1.30      0.91 o
  13   5   3       21.31       21.00      1.37 o
   0   6   3       33.64       30.69      3.90 o
   1   6   3      299.57      298.88      4.06 o
   3   6   3      599.63      605.21      9.32 o
   4   6   3      344.36      346.14      8.10 o
   5   6   3      274.57      295.10      3.65 o
   6   6   3       26.09       27.64      1.49 o
   7   6   3      118.79      111.61      2.17 o
   8   6   3       33.03       34.03      1.18 o
   9   6   3       14.81       13.30      0.63 o
  10   6   3       93.72       87.72      3.98 o
  11   6   3        4.99        5.35      0.77 o
  12   6   3       23.87       22.87      2.53 o
  13   6   3       17.31       19.24      1.85 o
   0   7   3     2416.84     2625.38     61.79 o
   1   7   3      144.04      146.82      7.14 o
   2   7   3     1676.47     1804.33     27.94 o
   3   7   3      712.75      703.24     14.63 o
   4   7   3      321.35      318.79      3.32 o
   5   7   3      112.39      110.46      2.59 o
   6   7   3       87.63       75.46      1.37 o
   7   7   3       58.55       50.01      1.74 o
   8   7   3       11.72       13.33      1.24 o
   9   7   3       78.23       66.33      1.68 o
  10   7   3       17.58       18.92      1.21 o
  11   7   3      124.46      127.51      3.57 o
  12   7   3       39.89       43.01      2.43 o
   0   8   3        6.35        8.49      3.04 o
   1   8   3      418.41      411.22      5.80 o
   2   8   3      111.84       99.39      1.45 o
   3   8   3      208.86      219.19      2.94 o
   4   8   3       64.48       72.13      0.96 o
   5   8   3       27.53       24.47      1.28 o
   6   8   3      407.05      390.95      5.13 o
   7   8   3       47.84       43.20      1.54 o
   8   8   3      501.89      477.43      5.46 o
   9   8   3       69.54       62.31      1.17 o
  10   8   3        2.56        2.76      0.85 o
  11   8   3       38.77       44.96      2.27 o
  12   8   3       12.08       13.63      2.25 o
   0   9   3       30.05       33.09      1.61 o
   1   9   3       51.50       51.97      1.90 o
   2   9   3      271.33      295.13      3.37 o
   3   9   3       20.77       18.92      1.01 o
   4   9   3      107.47       94.57      1.72 o
   5   9   3       49.65       55.35      1.06 o
   6   9   3       11.31       10.82      0.73 o
   7   9   3       79.42       76.79      2.14 o
   8   9   3        8.97        6.33      0.71 o
   9   9   3        4.74        7.12      0.59 o
  10   9   3       13.88       12.64      1.36 o
  11   9   3       13.82       18.52      2.46 o
   0  10   3       20.11       20.57      0.80 o
   1  10   3      312.40      298.13      3.93 o
   2  10   3      637.51      675.58      7.40 o
   3  10   3       64.28       61.55      1.73 o
   4  10   3       69.68       75.71      1.23 o
   5  10   3        8.33        7.13      1.43 o
   6  10   3       42.39       44.61      1.10 o
   7  10   3        9.82        8.59      0.87 o
   8  10   3        2.45        2.12      0.52 o
   9  10   3        0.47        2.72      1.00 o
  10  10   3       11.70       11.26      0.94 o
  11  10   3       21.22       16.74      1.59 o
   0  11   3      166.70      190.33      4.21 o
   1  11   3      998.02     1063.46     12.96 o
   2  11   3      210.46      212.90      2.70 o
   3  11   3      437.69      450.52      5.21 o
   4  11   3      137.68      137.95      2.51 o
   5  11   3        9.59       14.72      1.32 o
   6  11   3       29.94       31.53      1.07 o
   7  11   3       18.69       17.37      1.57 o
   8  11   3       27.33       26.81      1.17 o
   9  11   3       15.39       13.29      1.22 o
  10  11   3       26.00       26.47      1.52 o
   0  12   3       54.06       46.88      1.15 o
   1  12   3      117.28      120.52      2.00 o
   2  12   3      147.42      147.91      2.30 o
   3  12   3       23.84       21.17      1.11 o
   4  12   3      148.53      143.83      2.64 o
   5  12   3       32.69       33.95      1.42 o
   6  12   3       64.40       59.84      3.11 o
   7  12   3       17.64       14.41      1.42 o
   8  12   3       11.58       11.51      1.31 o
   9  12   3        5.06        9.47      2.12 o
   0  13   3       51.07       59.81      1.93 o
   1  13   3       16.54       17.81      0.66 o
   2  13   3        7.43        6.60      1.01 o
   3  13   3        4.41        4.87      1.03 o
   4  13   3        5.12        5.90      1.58 o
   5  13   3       19.18       20.67      1.19 o
   6  13   3       21.73       24.32      1.15 o
   7  13   3        2.97        3.63      1.33 o
   8  13   3        2.29        5.66      1.88 o
   0  14   3        2.65        0.46      3.81 o
   1  14   3        7.18        7.32      0.75 o
   2  14   3       12.73       11.31      0.81 o
   3  14   3       20.47       19.44      2.89 o
   4  14   3       46.63       52.31      2.93 o
   5  14   3       11.36       12.84      0.98 o
   6  14   3       36.68       34.55      1.41 o
   7  14   3       16.27       16.74      1.08 o
   0  15   3       55.33       68.26      3.05 o
   1  15   3       11.05       11.64      1.33 o
   2  15   3        0.14        1.41      0.92 o
   3  15   3        9.93       11.85      1.19 o
   4  15   3        5.67       10.10      1.71 o
   5  15   3       43.88       49.86      2.09 o
   6  15   3       19.94       24.63      2.05 o
   0  16   3       12.30       14.82      1.90 o
   1  16   3        2.71        0.29      1.05 o
   2  16   3       61.56       70.17      2.71 o
   3  16   3        7.99        5.62      1.26 o
   4  16   3       31.65       35.59      3.17 o
   0   0   4     1866.12     1716.11     27.01 o
   2   0   4      626.51      645.15     13.76 o
   3   0   4      161.14      176.38      4.33 o
   4   0   4      112.27      147.81      3.92 o
   5   0   4      159.16      154.91      2.44 o
   6   0   4     1550.02     1566.16     25.16 o
   7   0   4       39.57       36.95      0.90 o
   8   0   4        6.99        6.74      1.63 o
   9   0   4      188.51      196.11      4.50 o
  10   0   4      134.49      144.78      6.65 o
  11   0   4        2.32        4.12      0.92 o
  12   0   4        8.86       10.51      3.20 o
  13   0   4        9.81       12.75      3.05 o
   0   1   4      127.60      123.67      1.85 o
   1   1   4     1080.04      995.36     12.17 o
   2   1   4     3637.26     3486.14     40.85 o
   3   1   4     1531.30     1575.73     18.80 o
   4   1   4     1548.67     1731.35     24.32 o
   5   1   4        5.57        4.22      0.67 o
   6   1   4       50.90       50.50      2.36 o
   7   1   4      286.09      289.72      3.19 o
   8   1   4       34.44       35.85      1.52 o
   9   1   4        2.23        3.02      0.56 o
  10   1   4      227.40      215.96      3.66 o
  11   1   4       45.65       40.51      1.34 o
  12   1   4       12.43       11.42      0.69 o
  13   1   4        5.90        6.34      0.98 o
   0   2   4     3649.04     3421.42     53.02 o
   2   2   4      433.31      405.36      4.04 o
   3   2   4     1240.17     1290.29     26.98 o
   4   2   4      763.13      790.05     11.00 o
   5   2   4      657.91      666.67      6.87 o
   6   2   4       28.06       23.83      0.55 o
   7   2   4       33.13       36.57      1.25 o
   8   2   4      133.91      135.80      7.70 o
   9   2   4       52.58       50.75      1.43 o
  10   2   4       26.20       26.37      2.05 o
  11   2   4       46.13       50.10      2.35 o
  12   2   4        8.84       10.55      1.00 o
  13   2   4       20.50       24.70      1.89 o
   0   3   4       19.57       19.96      0.88 o
   1   3   4        7.91        6.62      0.74 o
   2   3   4     1278.44     1271.43     13.74 o
   3   3   4     2136.81     2396.72     30.62 o
   4   3   4      659.66      735.64      8.00 o
   5   3   4      275.37      310.08      3.81 o
   6   3   4      830.86      849.16     11.89 o
   7   3   4     1051.56     1044.47     18.35 o
   8   3   4      273.78      294.28      9.23 o
   9   3   4      208.94      204.33      6.76 o
  10   3   4       55.85       52.99      2.40 o
  11   3   4      120.06      114.16      4.21 o
  12   3   4       19.61       20.82      1.40 o
  13   3   4       44.38       46.07      1.61 o
   0   4   4       19.74       43.09      5.29 o
   1   4   4      510.74      484.49      8.18 o
   2   4   4     1792.19     1885.62     24.46 o
   3   4   4     1269.70     1302.48     17.21 o
   4   4   4       84.05       94.98      1.63 o
   5   4   4        8.50        6.31      0.40 o
   6   4   4      313.90      347.75      5.46 o
   7   4   4       72.79       72.79      2.52 o
   8   4   4      459.03      447.83     10.21 o
   9   4   4      117.98      101.91      2.23 o
  10   4   4       55.58       50.40      1.98 o
  11   4   4       46.33       49.12      1.94 o
  12   4   4       30.04       32.43      1.88 o
  13   4   4        3.24        6.68      0.92 o
   0   5   4       42.36       51.26      3.57 o
   1   5   4      138.98      134.39      3.23 o
   2   5   4      236.47      291.07      3.84 o
   3   5   4      982.86     1036.42     11.53 o
   4   5   4      756.17      775.61      7.61 o
   5   5   4        5.43       12.06      1.17 o
   6   5   4      147.72      153.02      4.40 o
   7   5   4      457.51      474.87      6.91 o
   8   5   4      124.87      118.00      1.63 o
   9   5   4      179.99      175.19      3.92 o
  10   5   4       16.67       14.73      0.99 o
  11   5   4       76.94       72.70      1.92 o
  12   5   4       13.11        9.20      1.07 o
  13   5   4        1.56        2.51      2.38 o
   0   6   4      299.54      297.06      3.84 o
   1   6   4      484.20      486.20      4.86 o
   2   6   4      230.37      265.84      6.45 o
   3   6   4      733.58      817.73      8.20 o
   4   6   4      361.28      364.12      5.29 o
   5   6   4      635.22      648.26      7.14 o
   6   6   4      313.62      323.36      3.44 o
   7   6   4      349.53      330.36      3.72 o
   8   6   4      144.28      133.66      5.73 o
   9   6   4       43.79       35.85      1.49 o
  10   6   4       35.21       30.53      0.91 o
  11   6   4       12.28       10.62      1.02 o
  12   6   4       11.10       11.79      1.10 o
  13   6   4       27.35       26.98      2.27 o
   0   7   4      122.80      147.44      3.48 o
   1   7   4       37.31       41.54      1.45 o
   2   7   4      826.62      854.82     17.47 o
   3   7   4       49.89       55.25      1.06 o
   4   7   4      365.84      381.64      3.96 o
   5   7   4        4.52        7.08      0.90 o
   6   7   4      148.94      136.80      2.20 o
   7   7   4       30.85       36.24      0.92 o
   8   7   4       89.25       83.88      2.21 o
   9   7   4       48.73       49.89      2.70 o
  10   7   4       80.65       76.18      2.21 o
  11   7   4       14.00       21.67      1.82 o
  12   7   4        2.24        4.45      1.29 o
   0   8   4        1.70        4.32      0.70 o
   1   8   4      403.40      411.95      4.47 o
   2   8   4      369.54      375.39      5.91 o
   3   8   4      424.76      421.59      8.59 o
   4   8   4      218.35      232.02      4.34 o
   5   8   4       82.94       78.01      1.19 o
   6   8   4       85.00       79.51      1.46 o
   7   8   4       14.54       10.91      0.84 o
   8   8   4        1.18        0.67      0.64 o
   9   8   4       20.89       19.56      1.21 o
  10   8   4       22.50       20.35      1.38 o
  11   8   4       57.90       56.83      3.45 o
  12   8   4        5.19        7.86      1.54 o
   0   9   4      194.88      200.37      3.09 o
   1   9   4      270.36      275.47      5.17 o
   2   9   4      116.96      123.06      2.35 o
   3   9   4      352.37      338.93      6.77 o
   4   9   4        1.97        0.74      0.46 o
   5   9   4      156.18      144.16      3.95 o
   6   9   4      133.17      130.10      2.28 o
   7   9   4      119.41      117.12      2.01 o
   8   9   4       41.12       39.71      1.53 o
   9   9   4        6.00        5.87      0.55 o
  10   9   4       47.93       48.06      2.29 o
  11   9   4       61.29       66.15      2.77 o
   0  10   4     1234.80     1344.31     19.77 o
   1  10   4      210.52      202.59      2.94 o
   2  10   4      119.77      104.21      2.10 o
   3  10   4      227.58      223.65      4.51 o
   4  10   4       14.07        9.87      0.84 o
   5  10   4      153.38      144.97      2.19 o
   6  10   4       39.70       30.49      1.99 o
   7  10   4       91.45       88.02      1.63 o
   8  10   4       14.56       12.39      1.03 o
   9  10   4       55.65       50.84      1.91 o
  10  10   4       89.50       93.54      3.53 o
  11  10   4       60.19       62.30      2.54 o
   0  11   4      382.41      405.85      7.55 o
   1  11   4      142.13      140.25      2.85 o
   2  11   4      233.61      239.36      3.57 o
   3  11   4        8.94        9.07      1.19 o
   4  11   4      101.78       98.67      1.85 o
   5  11   4        1.84        3.17      1.12 o
   6  11   4        0.14        1.08      0.98 o
   7  11   4       34.14       27.74      0.92 o
   8  11   4       17.02       18.03      1.29 o
   9  11   4       70.35       74.00      3.04 o
  10  11   4       10.58        8.35      1.49 o
   0  12   4      105.81      102.74      2.58 o
   1  12   4       25.78       22.68      0.88 o
   2  12   4        7.57        6.68      0.79 o
   3  12   4       53.57       57.29      1.88 o
   4  12   4       39.72       37.48      1.00 o
   5  12   4       25.74       24.42      2.13 o
   6  12   4       11.00       11.75      1.17 o
   7  12   4       50.27       53.84      3.59 o
   8  12   4        7.29       11.18      1.45 o
   9  12   4       63.39       70.82      2.71 o
   0  13   4      204.57      200.92      4.12 o
   1  13   4      112.06      104.42      3.83 o
   2  13   4       35.67       35.91      0.93 o
   3  13   4       40.52       38.65      1.02 o
   4  13   4       73.55       76.45      2.49 o
   5  13   4        2.17        0.64      1.04 o
   6  13   4       61.64       63.95      1.93 o
   7  13   4       10.46       11.94      1.68 o
   8  13   4        9.35       10.01      1.29 o
   0  14   4       30.61       30.46      3.71 o
   1  14   4        8.19        9.46      2.30 o
   2  14   4       29.49       29.16      1.31 o
   3  14   4       80.08       85.44      3.84 o
   4  14   4       34.43       37.01      1.70 o
   5  14   4       11.59       12.89      1.42 o
   6  14   4       18.05       22.74      2.15 o
   7  14   4       28.91       29.63      1.37 o
   0  15   4       12.39       16.16      1.94 o
   1  15   4       64.95       69.94      2.40 o
   2  15   4        5.48        4.88      2.03 o
   3  15   4       30.85       34.40      2.82 o
   4  15   4        2.05        3.26      1.16 o
   5  15   4       29.46       30.05      2.69 o
   0  16   4        0.00        5.13      1.70 o
   1  16   4        1.45        0.12      1.11 o
   2  16   4       17.34       17.46      1.35 o
   3  16   4       44.73       45.95      1.90 o
   1   0   5      205.98      200.50      4.46 o
   2   0   5      328.51      367.07      5.45 o
   3   0   5       13.79       15.37      0.40 o
   4   0   5      780.20      800.90     17.17 o
   5   0   5      307.70      340.66      6.93 o
   6   0   5        5.17        8.13      2.23 o
   7   0   5      134.39      127.32      2.17 o
   8   0   5      315.20      366.21      5.70 o
   9   0   5      365.61      361.88      7.13 o
  10   0   5        1.84        2.85      0.75 o
  11   0   5        0.27        0.12      1.35 o
  12   0   5        0.14        1.38      0.90 o
  13   0   5       33.65       40.81      7.41 o
   0   1   5       50.52       77.55      1.45 o
   1   1   5     1742.76     1617.23     13.55 o
   2   1   5      558.34      523.78      5.50 o
   3   1   5     1729.59     1776.03     26.78 o
   4   1   5     1569.30     1767.39     25.67 o
   5   1   5      467.08      493.48      5.54 o
   6   1   5      182.98      183.30      2.54 o
   7   1   5      223.77      225.37      5.30 o
   8   1   5      156.19      148.90      3.09 o
   9   1   5       28.68       28.28      1.09 o
  10   1   5      173.10      155.82      3.64 o
  11   1   5       80.91       77.86      4.63 o
  12   1   5        6.30        8.31      0.70 o
  13   1   5       74.70       86.13      3.44 o
   0   2   5      119.59      103.37      3.71 o
   1   2   5     2519.62     2514.21     31.99 o
   2   2   5      741.03      700.37      7.13 o
   3   2   5      233.47      257.26      3.38 o
   4   2   5     2159.90     2315.76     29.53 o
   5   2   5      542.57      572.80      7.97 o
   6   2   5      442.76      440.06      8.51 o
   7   2   5      257.67      264.59      7.96 o
   8   2   5      150.41      147.48      3.13 o
   9   2   5        3.85        4.48      0.64 o
  10   2   5       64.36       64.00      2.22 o
  11   2   5       13.77       14.47      1.27 o
  12   2   5       94.55       98.76      5.88 o
  13   2   5        4.68        5.68      2.27 o
   0   3   5     2357.35     2511.80     29.65 o
   1   3   5     1899.72     1985.87     23.90 o
   2   3   5     1417.58     1446.80     12.22 o
   3   3   5      192.40      214.69      4.20 o
   4   3   5      266.13      303.62      5.26 o
   5   3   5      100.46      112.83      3.27 o
   6   3   5      107.18      108.49      4.20 o
   7   3   5      184.44      186.58      3.50 o
   8   3   5      119.89      118.92      2.63 o
   9   3   5       10.74       13.24      0.91 o
  10   3   5       97.66       88.84      3.70 o
  11   3   5        6.02       10.49      0.98 o
  12   3   5       15.51       19.75      1.39 o
  13   3   5        4.06        5.22      1.14 o
   0   4   5     1573.33     1622.86     19.33 o
   1   4   5     2921.02     2797.77     30.91 o
   2   4   5     1018.29     1049.25     11.51 o
   3   4   5      413.47      421.93      5.57 o
   4   4   5       31.21       39.71      0.87 o
   5   4   5      182.62      192.23      2.19 o
   6   4   5      381.43      365.75      3.98 o
   7   4   5      520.58      508.53     19.05 o
   8   4   5       42.36       41.36      1.30 o
   9   4   5       16.07       18.70      0.62 o
  10   4   5       54.81       45.88      1.82 o
  11   4   5       64.95       62.49      2.83 o
  12   4   5       44.16       44.57      2.85 o
  13   4   5       17.01       21.06      1.30 o
   0   5   5      966.63      877.23     15.44 o
   1   5   5      700.24      763.64      6.62 o
   2   5   5      111.88      102.37      1.25 o
   3   5   5      747.06      832.92      8.88 o
   4   5   5       65.84       70.01      2.97 o
   5   5   5        6.26        6.17      0.72 o
   6   5   5      141.47      141.62      2.71 o
   7   5   5      327.54      352.07      7.46 o
   8   5   5      310.50      286.15      3.54 o
   9   5   5       39.04       33.05      1.95 o
  10   5   5       62.12       70.88      3.31 o
  11   5   5       35.27       32.24      1.79 o
  12   5   5       23.49       19.45      1.53 o
  13   5   5       20.69       17.81      1.54 o
   0   6   5        1.69        1.20      0.65 o
   1   6   5       21.34       21.00      1.27 o
   2   6   5      137.28      118.73      1.30 o
   3   6   5      102.43       87.65      1.67 o
   4   6   5       97.50       89.01      1.48 o
   5   6   5      113.21      109.78      1.32 o
   6   6   5      106.99       91.32      1.42 o
   7   6   5      272.07      260.13      4.21 o
   8   6   5       68.28       63.27      2.18 o
   9   6   5       55.77       52.15      1.53 o
  10   6   5       13.73       14.13      1.32 o
  11   6   5        5.23        4.56      2.22 o
  12   6   5        2.89        5.02      1.03 o
   0   7   5      101.85      102.77      1.87 o
   1   7   5      122.15      126.59      2.48 o
   2   7   5       29.06       28.28      1.48 o
   3   7   5      193.11      199.78      3.53 o
   4   7   5      208.84      207.67      2.14 o
   5   7   5      152.79      136.71      2.50 o
   6   7   5       75.54       70.26      2.57 o
   7   7   5      140.08      135.84      5.35 o
   8   7   5       77.76       77.09      2.43 o
   9   7   5       49.48       46.24      1.49 o
  10   7   5       22.72       26.23      0.92 o
  11   7   5        0.88       -0.21      0.79 o
  12   7   5       25.75       25.30      1.20 o
   0   8   5      410.67      450.80      7.17 o
   1   8   5      447.59      487.96      7.15 o
   2   8   5      142.57      131.26      2.64 o
   3   8   5     1159.00     1185.05     12.27 o
   4   8   5      430.32      458.18      5.49 o
   5   8   5        0.84        1.96      0.64 o
   6   8   5      305.05      280.88      3.89 o
   7   8   5       57.95       53.37      1.49 o
   8   8   5       42.76       40.15      1.04 o
   9   8   5       16.01       12.03      0.62 o
  10   8   5       21.58       20.70      0.89 o
  11   8   5       36.54       40.69      3.27 o
  12   8   5       11.94       11.85      1.29 o
   0   9   5       99.72       94.68      2.22 o
   1   9   5       39.35       36.06      0.92 o
   2   9   5       75.80       73.29      3.27 o
   3   9   5      113.14       96.75      2.56 o
   4   9   5       27.25       23.84      1.02 o
   5   9   5       48.24       52.67      1.41 o
   6   9   5        5.86        6.28      0.70 o
   7   9   5       23.95       23.20      0.85 o
   8   9   5       13.77       10.82      0.65 o
   9   9   5        3.28        4.81      1.24 o
  10   9   5        3.98        5.48      0.83 o
  11   9   5       23.75       24.38      3.41 o
   0  10   5        0.01        0.54      0.91 o
   1  10   5       92.06       92.76      1.56 o
   2  10   5       43.41       38.86      1.17 o
   3  10   5       77.15       75.64      1.23 o
   4  10   5       77.56       75.02      1.47 o
   5  10   5       74.83       84.64      1.95 o
   6  10   5       47.64       52.52      3.42 o
   7  10   5        2.53        1.94      0.54 o
   8  10   5        9.32        9.29      1.29 o
   9  10   5        3.55        1.81      1.19 o
  10  10   5       39.82       41.08      2.10 o
   0  11   5      262.97      275.09      5.01 o
   1  11   5      212.62      213.03      3.93 o
   2  11   5       14.77       16.24      1.69 o
   3  11   5      273.73      270.84      3.84 o
   4  11   5      162.18      145.33      2.98 o
   5  11   5      178.19      186.95      4.24 o
   6  11   5      119.95      123.98      2.68 o
   7  11   5        3.58        7.24      0.73 o
   8  11   5        2.26        0.18      1.12 o
   9  11   5       38.31       38.32      1.63 o
  10  11   5       32.27       36.65      4.74 o
   0  12   5      456.45      510.11      8.28 o
   1  12   5       20.89       16.92      0.60 o
   2  12   5       51.73       48.06      1.04 o
   3  12   5       45.01       43.49      1.15 o
   4  12   5       76.80       72.94      1.97 o
   5  12   5       22.61       23.42      1.60 o
   6  12   5       23.61       26.82      2.90 o
   7  12   5       73.10       71.25      4.46 o
   8  12   5        3.85        3.45      1.13 o
   9  12   5        5.02        3.30      1.75 o
   0  13   5       25.79       23.97      0.95 o
   1  13   5       99.84      100.89      2.16 o
   2  13   5       20.95       19.77      1.73 o
   3  13   5       27.14       30.33      1.39 o
   4  13   5       19.66       18.96      0.76 o
   5  13   5        5.01        3.18      0.89 o
   6  13   5       23.44       23.06      1.73 o
   7  13   5       26.30       33.35      2.30 o
   8  13   5       27.77       31.18      4.36 o
   0  14   5        2.72        3.75      3.11 o
   1  14   5       71.59       66.79      2.25 o
   2  14   5        7.01        6.41      1.53 o
   3  14   5       16.34       14.04      1.28 o
   4  14   5       19.58       17.46      1.60 o
   5  14   5        3.58        3.55      0.93 o
   6  14   5        6.29        7.12      1.32 o
   7  14   5       19.21       17.74      1.89 o
   0  15   5       12.85       16.51      5.70 o
   1  15   5        4.75        4.10      2.16 o
   2  15   5        5.66        9.64      2.50 o
   3  15   5        3.57        2.94      1.87 o
   4  15   5        9.77       11.24      1.60 o
   5  15   5       11.32       12.76      2.01 o
   0  16   5        1.95        5.75      6.20 o
   1  16   5       14.46       16.54      2.54 o
   2  16   5        9.92        6.45      1.30 o
   0   0   6      103.97       81.57      1.84 o
   1   0   6     1490.05     1512.31     19.74 o
   2   0   6     1299.41     1346.55     16.02 o
   3   0   6        3.07       12.62      2.81 o
   4   0   6     1268.15     1433.96     28.36 o
   5   0   6       41.41       38.05      1.32 o
   6   0   6       20.31       22.19      1.19 o
   7   0   6      481.44      515.47     11.86 o
   8   0   6        7.30       16.55      1.34 o
   9   0   6       81.72       72.47      1.58 o
  10   0   6      110.85      113.90      3.98 o
  11   0   6      122.47      121.55     10.34 o
  12   0   6       37.21       41.84      3.20 o
  13   0   6        0.60        8.02      5.84 o
   0   1   6      909.58      884.73     10.71 o
   1   1   6      708.65      712.30      6.52 o
   2   1   6      531.96      561.66     10.12 o
   3   1   6     1619.15     1577.74     14.34 o
   4   1   6      459.58      470.19      6.62 o
   5   1   6       90.51      102.52      3.06 o
   6   1   6      197.86      198.83      2.25 o
   7   1   6       18.16       18.26      0.68 o
   8   1   6      127.49      130.34      2.76 o
   9   1   6       61.75       53.33      2.21 o
  10   1   6       27.33       21.46      0.61 o
  11   1   6      209.82      209.76      6.37 o
  12   1   6      111.59      121.01      4.52 o
  13   1   6       51.38       62.69      2.36 o
   0   2   6     2064.27     2124.95     25.05 o
   1   2   6      857.09      949.74      8.41 o
   2   2   6      130.52      130.05      3.87 o
   3   2   6      145.40      134.14      3.07 o
   4   2   6      295.77      315.76      3.97 o
   5   2   6       52.10       50.53      2.60 o
   6   2   6      117.16      130.00      2.74 o
   7   2   6      127.02      130.52      6.30 o
   8   2   6      244.61      239.36      2.76 o
   9   2   6        0.52        2.41      0.60 o
  10   2   6      238.21      216.34      6.75 o
  11   2   6        7.69        7.40      0.91 o
  12   2   6       50.75       53.51      1.72 o
  13   2   6        3.99        5.80      2.12 o
   0   3   6        3.07       11.97      1.13 o
   1   3   6      298.64      343.85      4.02 o
   2   3   6       57.41       43.14      1.87 o
   3   3   6      788.92      815.79     11.00 o
   4   3   6        6.79        3.27      0.63 o
   5   3   6      717.05      711.28      7.42 o
   6   3   6      397.38      379.92      6.50 o
   7   3   6      256.12      254.16     11.74 o
   8   3   6      147.72      137.22      3.38 o
   9   3   6       28.37       21.73      1.70 o
  10   3   6      112.49      117.59      2.92 o
  11   3   6       52.01       44.08      1.84 o
  12   3   6       44.02       49.88      1.66 o
  13   3   6       41.34       48.15      3.81 o
   0   4   6      459.55      444.08      5.92 o
   1   4   6     1588.01     1704.62     16.22 o
   2   4   6       86.20       90.27      2.83 o
   3   4   6      105.11       98.59      1.65 o
   4   4   6      123.47      133.97      3.11 o
   5   4   6        3.37        4.80      0.64 o
   6   4   6      191.31      216.31      2.54 o
   7   4   6       15.95       10.20      0.48 o
   8   4   6       80.75       84.68      2.38 o
   9   4   6      202.99      203.09      3.20 o
  10   4   6      255.13      254.06      9.11 o
  11   4   6       10.62       10.14      0.92 o
  12   4   6       64.36       69.41      4.15 o
  13   4   6        0.16        1.43      2.86 o
   0   5   6        1.39        2.01      0.63 o
   1   5   6      395.00      403.65      3.46 o
   2   5   6      167.25      193.45      1.80 o
   3   5   6      106.71      103.20      1.41 o
   4   5   6      166.08      182.46      5.39 o
   5   5   6      115.09      121.70      1.39 o
   6   5   6      167.45      155.01      1.80 o
   7   5   6       38.28       41.06      1.45 o
   8   5   6       99.60      100.46      2.93 o
   9   5   6        5.90        5.31      1.29 o
  10   5   6       50.33       47.63      1.86 o
  11   5   6       24.22       23.66      1.74 o
  12   5   6       26.05       26.15      2.34 o
   0   6   6       36.68       37.37      0.88 o
   1   6   6      272.91      270.56      2.86 o
   2   6   6      229.39      224.60      2.82 o
   3   6   6      312.16      317.51      3.91 o
   4   6   6      501.14      502.56      7.00 o
   5   6   6      407.70      397.26      4.90 o
   6   6   6      527.47      538.96      8.20 o
   7   6   6      105.48       76.91      2.18 o
   8   6   6      239.70      223.79      3.76 o
   9   6   6       35.63       36.49      1.02 o
  10   6   6        2.23        1.35      0.66 o
  11   6   6       24.34       23.94      2.30 o
  12   6   6        4.85        5.06      0.99 o
   0   7   6      134.24      143.97      2.20 o
   1   7   6      229.31      235.14      2.43 o
   2   7   6       64.40       69.78      1.18 o
   3   7   6       81.90       79.15      1.63 o
   4   7   6      460.33      466.70     11.62 o
   5   7   6      116.15      123.74      5.20 o
   6   7   6       64.17       67.81      2.94 o
   7   7   6      144.99      148.66      3.33 o
   8   7   6       61.67       57.73      1.35 o
   9   7   6        2.85        2.70      0.62 o
  10   7   6       12.06       11.25      0.83 o
  11   7   6        0.55        0.07      0.78 o
  12   7   6        8.08       10.53      2.11 o
   0   8   6       73.41       68.85      1.55 o
   1   8   6       35.63       29.10      0.58 o
   2   8   6       53.40       49.38      1.15 o
   3   8   6        7.26        7.81      0.74 o
   4   8   6      389.92      408.68      8.68 o
   5   8   6      586.80      558.60      7.94 o
   6   8   6      617.29      608.44      9.62 o
   7   8   6       32.60       19.84      1.68 o
   8   8   6       72.79       68.13      1.34 o
   9   8   6       30.57       31.33      1.29 o
  10   8   6       43.59       51.41      4.06 o
  11   8   6        4.96        6.84      0.96 o
   0   9   6       58.12       57.55      1.15 o
   1   9   6       33.04       33.91      0.81 o
   2   9   6       97.40       96.24      1.69 o
   3   9   6      117.70      110.80      1.45 o
   4   9   6      572.27      591.75      8.05 o
   5   9   6        5.13        6.31      1.31 o
   6   9   6       80.51       78.05      1.59 o
   7   9   6       63.37       59.93      1.22 o
   8   9   6        5.94        5.14      0.83 o
   9   9   6       19.73       20.48      1.45 o
  10   9   6        8.13       12.10      2.21 o
  11   9   6        9.83       13.18      2.82 o
   0  10   6      259.74      254.51      3.93 o
   1  10   6       17.59       17.49      0.78 o
   2  10   6      230.10      222.49      2.84 o
   3  10   6      125.09      107.35      2.21 o
   4  10   6       17.61       11.57      0.73 o
   5  10   6       75.07       59.00      1.68 o
   6  10   6      217.18      206.51      2.91 o
   7  10   6       44.13       45.53      3.88 o
   8  10   6        2.46        3.05      0.86 o
   9  10   6       12.83       12.10      1.27 o
  10  10   6       38.69       40.96      2.47 o
   0  11   6       47.99       43.07      1.15 o
   1  11   6      215.92      203.60      2.55 o
   2  11   6        7.96        9.11      0.93 o
   3  11   6      122.12      114.19      1.93 o
   4  11   6       40.66       34.93      0.82 o
   5  11   6       91.67       97.93      2.70 o
   6  11   6       30.60       27.04      0.98 o
   7  11   6        0.85        1.26      0.60 o
   8  11   6       34.11       36.93      3.44 o
   9  11   6       15.97       18.33      1.28 o
   0  12   6       18.13       14.40      1.33 o
   1  12   6        2.41        4.54      0.98 o
   2  12   6      157.24      163.18      2.47 o
   3  12   6       47.87       44.32      0.96 o
   4  12   6       14.17       14.91      1.03 o
   5  12   6        7.62       10.60      2.16 o
   6  12   6       14.42       13.32      1.89 o
   7  12   6       24.49       21.72      2.51 o
   8  12   6       16.42       16.56      2.42 o
   0  13   6        1.24        1.57      0.83 o
   1  13   6       17.90       16.71      0.65 o
   2  13   6       99.34      100.41      2.52 o
   3  13   6       13.72       14.42      2.14 o
   4  13   6       12.85        9.79      0.85 o
   5  13   6       59.87       56.21      3.61 o
   6  13   6        4.45        6.43      1.34 o
   7  13   6       24.07       29.36      1.55 o
   0  14   6       18.78       17.62      2.15 o
   1  14   6       18.86       22.28      2.53 o
   2  14   6       61.36       68.15      2.04 o
   3  14   6       33.69       32.87      2.32 o
   4  14   6        6.32        4.74      1.46 o
   5  14   6        0.02       -0.44      0.85 o
   6  14   6        4.15        4.36      2.41 o
   0  15   6        4.15        2.31      3.70 o
   1  15   6       27.94       34.30      1.74 o
   2  15   6       38.05       47.33      5.12 o
   3  15   6       48.90       53.51      4.00 o
   4  15   6        6.49        5.30      1.55 o
   0  16   6        0.87       -0.49      1.22 o
   1  16   6       17.33       15.61      1.42 o
   1   0   7       64.93       77.56      2.29 o
   2   0   7      212.48      258.36      4.29 o
   3   0   7       50.72       59.40      1.94 o
   4   0   7      144.45      143.49      1.92 o
   5   0   7        0.84        3.36      0.66 o
   6   0   7        6.37        4.16      1.03 o
   7   0   7       58.28       47.38      1.17 o
   8   0   7      465.86      549.60     10.79 o
   9   0   7        0.64        1.67      0.49 o
  10   0   7      170.50      180.53      6.97 o
  11   0   7       56.74       62.67      2.75 o
  12   0   7        0.92        1.34      2.23 o
  13   0   7        1.88        1.68      4.15 o
   0   1   7        0.96        0.93      1.05 o
   1   1   7      708.34      767.32      7.58 o
   2   1   7     2786.19     2897.53     36.15 o
   3   1   7      255.96      276.75      3.40 o
   4   1   7      105.49      130.13      1.94 o
   5   1   7      223.81      240.38      3.84 o
   6   1   7      309.73      323.07      4.69 o
   7   1   7       22.46       24.77      2.14 o
   8   1   7      329.42      348.27      4.45 o
   9   1   7       50.14       46.95      1.61 o
  10   1   7       10.60        9.77      1.06 o
  11   1   7       22.32       25.25      3.42 o
  12   1   7       82.75       89.28      2.73 o
  13   1   7       55.12       58.58      3.80 o
   0   2   7       51.45       58.20      1.77 o
   1   2   7      701.88      735.95      7.17 o
   2   2   7      125.35      143.09      1.37 o
   3   2   7      338.74      384.47      4.02 o
   4   2   7      144.09      132.00      3.15 o
   5   2   7      124.80      135.24      3.54 o
   6   2   7      156.94      153.29      3.56 o
   7   2   7      195.56      192.88      5.85 o
   8   2   7       88.05       71.10      3.98 o
   9   2   7       47.55       42.35      3.12 o
  10   2   7       32.33       28.25      1.16 o
  11   2   7      165.40      186.90      8.49 o
  12   2   7       22.15       26.95      1.53 o
  13   2   7        4.03        5.61      1.93 o
   0   3   7     1252.01     1296.68     14.53 o
   1   3   7     1082.62     1256.21     10.60 o
   2   3   7      474.43      467.65      4.45 o
   3   3   7       31.51       34.13      1.26 o
   4   3   7      295.11      296.23      2.93 o
   5   3   7       63.23       62.02      1.43 o
   6   3   7      195.83      209.50      2.46 o
   7   3   7      217.14      204.25      2.48 o
   8   3   7        7.60        6.08      1.18 o
   9   3   7       55.17       51.26      3.25 o
  10   3   7       12.01       12.26      1.42 o
  11   3   7       63.04       62.62      3.55 o
  12   3   7      184.47      201.94      8.34 o
  13   3   7        1.89        3.09      1.15 o
   0   4   7       20.35       21.82      0.73 o
   1   4   7      383.35      400.10      3.48 o
   2   4   7       32.37       40.70      0.85 o
   3   4   7      568.43      631.76      7.32 o
   4   4   7       43.14       39.69      1.35 o
   5   4   7       13.41       16.86      0.63 o
   6   4   7      313.75      304.54      5.74 o
   7   4   7        5.08        5.43      0.61 o
   8   4   7      102.97       84.63      1.72 o
   9   4   7        6.69        5.59      1.50 o
  10   4   7        7.65        8.81      1.45 o
  11   4   7       34.44       39.50      2.05 o
  12   4   7        7.65        8.83      1.25 o
   0   5   7       19.76       19.65      1.32 o
   1   5   7      126.52      136.19      1.35 o
   2   5   7     1052.38     1143.92      9.45 o
   3   5   7      291.21      308.87      2.84 o
   4   5   7      260.00      266.94      2.65 o
   5   5   7      367.91      367.94      4.09 o
   6   5   7       88.16       79.85      2.52 o
   7   5   7       94.99       84.44      1.44 o
   8   5   7      159.70      151.75      3.79 o
   9   5   7       48.21       48.53      1.79 o
  10   5   7       11.81       11.32      1.09 o
  11   5   7       11.38        9.92      2.43 o
  12   5   7       11.45        7.41      2.45 o
   0   6   7        1.79        0.38      0.69 o
   1   6   7      200.64      205.78      1.90 o
   2   6   7       57.37       63.35      1.12 o
   3   6   7       12.59       13.83      0.65 o
   4   6   7      261.52      250.01      2.74 o
   5   6   7      466.35      515.36     10.15 o
   6   6   7       57.12       59.02      1.55 o
   7   6   7       21.98       22.34      0.77 o
   8   6   7       43.95       41.79      2.83 o
   9   6   7        2.58        2.75      1.11 o
  10   6   7        6.91        5.04      0.62 o
  11   6   7        5.71        5.32      0.97 o
  12   6   7        2.61        2.58      1.94 o
   0   7   7        7.17       13.57      0.79 o
   1   7   7        0.93        1.37      0.41 o
   2   7   7      214.43      213.08      5.16 o
   3   7   7       48.35       51.93      1.27 o
   4   7   7      538.71      541.62     11.82 o
   5   7   7      619.81      658.03      7.46 o
   6   7   7       35.12       38.23      1.67 o
   7   7   7       78.97       64.10      2.39 o
   8   7   7       23.79       26.29      1.41 o
   9   7   7       10.52       10.31      0.69 o
  10   7   7        5.54        5.87      0.82 o
  11   7   7       15.33       18.55      2.54 o
   0   8   7       25.89       27.00      0.95 o
   1   8   7      150.72      143.24      1.55 o
   2   8   7      103.53      100.57      1.56 o
   3   8   7       92.57      100.54      1.26 o
   4   8   7      233.14      205.07      2.55 o
   5   8   7      229.93      247.20      2.94 o
   6   8   7       87.88       83.46      2.18 o
   7   8   7      193.96      204.15      3.26 o
   8   8   7       28.94       28.18      0.71 o
   9   8   7       67.05       61.10      1.66 o
  10   8   7       21.88       25.20      2.34 o
  11   8   7       32.64       31.91      2.14 o
   0   9   7       32.95       30.97      0.86 o
   1   9   7      123.51      126.81      2.01 o
   2   9   7       45.84       39.10      0.76 o
   3   9   7       87.30       83.13      1.76 o
   4   9   7      160.33      171.16      2.74 o
   5   9   7      186.30      185.94      3.68 o
   6   9   7       49.36       46.48      1.58 o
   7   9   7        8.79        8.94      0.78 o
   8   9   7       26.23       24.46      2.64 o
   9   9   7       11.04       13.74      1.34 o
  10   9   7        6.35        9.60      1.95 o
   0  10   7       14.57       13.64      0.87 o
   1  10   7       64.11       50.23      1.28 o
   2  10   7        1.97        3.03      0.61 o
   3  10   7        3.00        2.56      0.46 o
   4  10   7       72.31       64.08      2.78 o
   5  10   7      121.76      122.48      2.40 o
   6  10   7       36.01       31.51      0.79 o
   7  10   7        7.17        7.82      1.05 o
   8  10   7       12.08        9.80      2.42 o
   9  10   7       14.75       15.28      1.19 o
  10  10   7       15.85       16.02      2.33 o
   0  11   7       76.38       70.93      1.60 o
   1  11   7       64.20       55.43      0.96 o
   2  11   7       58.35       56.17      1.56 o
   3  11   7       38.39       35.65      1.24 o
   4  11   7       21.66       22.74      0.78 o
   5  11   7        1.92        0.88      0.80 o
   6  11   7       30.54       24.54      2.21 o
   7  11   7        6.67        9.16      1.42 o
   8  11   7       45.20       48.27      4.02 o
   9  11   7       15.00       13.17      2.62 o
   0  12   7       55.78       48.08      1.41 o
   1  12   7       34.63       31.78      0.70 o
   2  12   7       34.25       30.96      1.88 o
   3  12   7        5.04        4.04      0.88 o
   4  12   7       14.63       15.03      0.77 o
   5  12   7        0.29        0.05      0.87 o
   6  12   7       27.24       28.34      2.06 o
   7  12   7        7.96        8.33      1.78 o
   8  12   7       47.49       45.09      5.11 o
   0  13   7       24.81       23.15      1.05 o
   1  13   7       47.94       51.36      2.48 o
   2  13   7        7.13        7.58      1.23 o
   3  13   7       20.72       18.93      0.94 o
   4  13   7       19.01       15.06      1.02 o
   5  13   7       11.24       12.54      1.45 o
   6  13   7        1.86        4.35      1.81 o
   7  13   7       24.07       21.39      2.43 o
   0  14   7        6.75        9.58      3.90 o
   1  14   7        9.96        8.39      1.11 o
   2  14   7        3.96        4.61      2.06 o
   3  14   7       13.76       16.07      1.04 o
   4  14   7       19.24       15.46      2.13 o
   5  14   7        0.87        1.79      1.43 o
   0  15   7       10.93       14.31      1.68 o
   1  15   7       25.57       32.09      5.04 o
   2  15   7       18.59       21.72      1.47 o
   3  15   7        5.28        2.80      1.79 o
   0   0   8       90.76       93.75      2.62 o
   1   0   8      517.26      530.26      6.68 o
   2   0   8      275.00      265.65      3.81 o
   3   0   8       29.96       32.49      1.98 o
   4   0   8       60.52       60.69      1.83 o
   5   0   8      176.12      189.18      3.47 o
   6   0   8       50.50       52.82      1.34 o
   7   0   8       45.75       37.88      1.24 o
   8   0   8      261.91      228.12      8.76 o
   9   0   8       36.16       37.30      1.80 o
  10   0   8      102.78      100.40      3.46 o
  11   0   8       98.13      107.98      4.54 o
  12   0   8      317.65      364.84     17.38 o
   0   1   8     2719.35     2816.97     88.42 o
   1   1   8      354.42      346.26      5.20 o
   2   1   8      652.91      772.66      7.46 o
   3   1   8      683.54      669.13      6.33 o
   4   1   8       20.04       20.85      0.78 o
   5   1   8       86.52       98.17      4.71 o
   6   1   8       56.00       51.85      1.01 o
   7   1   8      204.98      186.46      3.92 o
   8   1   8       43.72       30.84      1.05 o
   9   1   8      180.00      185.82      6.07 o
  10   1   8        7.66        8.94      1.54 o
  11   1   8       14.54       18.42      1.37 o
  12   1   8       57.29       71.68      6.26 o
   0   2   8      111.30      114.59      1.52 o
   1   2   8      277.42      284.16      3.45 o
   2   2   8      144.26      150.09      2.26 o
   3   2   8      110.83      117.45      1.64 o
   4   2   8      398.27      382.89     11.78 o
   5   2   8       17.77       19.74      1.18 o
   6   2   8       72.56       64.19      1.26 o
   7   2   8      116.25      123.42      2.68 o
   8   2   8       32.44       30.17      1.49 o
   9   2   8       95.55       97.63      3.27 o
  10   2   8       48.38       49.70      2.16 o
  11   2   8        9.29       14.17      1.11 o
  12   2   8      102.06      120.99      6.34 o
   0   3   8        0.72        1.41      0.74 o
   1   3   8      329.05      301.83      4.12 o
   2   3   8      657.24      738.19      9.81 o
   3   3   8     1186.17     1300.33     12.51 o
   4   3   8     1222.46     1295.35     25.12 o
   5   3   8      341.04      357.04      3.59 o
   6   3   8       65.60       60.89      1.29 o
   7   3   8      189.64      186.27      2.27 o
   8   3   8      162.01      160.52      2.52 o
   9   3   8       23.95       20.02      0.79 o
  10   3   8       57.54       57.55      2.56 o
  11   3   8       30.01       35.05      2.26 o
  12   3   8       10.78        8.75      1.74 o
   0   4   8        4.18        4.01      0.58 o
   1   4   8      563.93      630.37      8.14 o
   2   4   8       28.86       32.69      1.35 o
   3   4   8      185.52      200.70      1.91 o
   4   4   8      255.11      243.96      5.28 o
   5   4   8      146.10      140.47      5.39 o
   6   4   8      660.62      684.54      7.36 o
   7   4   8        2.13        1.50      0.47 o
   8   4   8      231.89      238.11      4.08 o
   9   4   8        6.84        4.94      1.21 o
  10   4   8       16.89       20.89      2.19 o
  11   4   8       50.84       53.12      1.64 o
  12   4   8        8.38        6.33      1.39 o
   0   5   8       26.12       21.92      0.70 o
   1   5   8      239.59      263.33      2.44 o
   2   5   8        7.49        6.92      0.52 o
   3   5   8      132.63      137.40      2.74 o
   4   5   8      378.32      388.55      5.36 o
   5   5   8      569.12      561.54     12.03 o
   6   5   8       77.70       80.88      1.38 o
   7   5   8       30.32       29.62      3.12 o
   8   5   8      104.72       96.74      1.70 o
   9   5   8       16.41       17.19      1.23 o
  10   5   8       16.01       16.58      1.32 o
  11   5   8        0.23        0.31      1.80 o
  12   5   8        3.38        4.05      1.37 o
   0   6   8      128.27      132.23      2.95 o
   1   6   8       13.04       16.41      0.89 o
   2   6   8      161.38      147.89      1.65 o
   3   6   8      217.89      219.13      2.13 o
   4   6   8      290.56      286.96      5.97 o
   5   6   8      813.41      842.36      8.60 o
   6   6   8       41.60       37.54      0.97 o
   7   6   8       10.16       10.07      1.62 o
   8   6   8       58.05       45.77      1.98 o
   9   6   8      140.22      131.46      4.00 o
  10   6   8       16.99       12.16      1.13 o
  11   6   8        0.92        0.84      2.33 o
   0   7   8       21.56       21.84      2.64 o
   1   7   8      350.73      335.62      3.17 o
   2   7   8       43.73       40.30      1.03 o
   3   7   8       37.71       34.93      1.16 o
   4   7   8       14.77       15.61      1.32 o
   5   7   8       16.40       21.93      2.01 o
   6   7   8      105.60      116.48      3.59 o
   7   7   8      156.81      145.84      3.20 o
   8   7   8       52.42       53.07      2.52 o
   9   7   8       13.07       12.45      1.22 o
  10   7   8       14.96       14.15      1.99 o
  11   7   8        1.30        3.26      1.07 o
   0   8   8      398.20      405.31      6.00 o
   1   8   8      261.98      242.96      2.41 o
   2   8   8       49.74       55.21      1.04 o
   3   8   8      190.14      202.15      3.54 o
   4   8   8       20.20       24.20      1.16 o
   5   8   8      649.75      641.65     14.86 o
   6   8   8        0.99        1.34      0.77 o
   7   8   8       57.60       49.72      1.77 o
   8   8   8       56.59       51.70      1.97 o
   9   8   8        0.76       -1.09      1.09 o
  10   8   8        7.17        9.44      1.29 o
   0   9   8      208.97      195.89      2.95 o
   1   9   8        1.10        1.07      0.63 o
   2   9   8       75.53       76.48      1.27 o
   3   9   8       79.07       65.49      1.54 o
   4   9   8       37.68       36.45      1.17 o
   5   9   8      143.32      156.71      4.75 o
   6   9   8       76.54       74.48      2.04 o
   7   9   8       34.05       32.43      1.05 o
   8   9   8        5.15        5.49      0.89 o
   9   9   8       18.89       23.69      1.72 o
  10   9   8       35.25       35.61      2.89 o
   0  10   8       24.77       25.06      1.57 o
   1  10   8      293.58      294.16      4.48 o
   2  10   8      109.65       97.66      2.33 o
   3  10   8      165.04      153.86      2.54 o
   4  10   8       81.35       73.68      1.97 o
   5  10   8       23.09       20.98      1.03 o
   6  10   8       39.56       36.14      0.91 o
   7  10   8       20.88       20.42      2.87 o
   8  10   8       20.47       17.74      2.41 o
   9  10   8       22.09       20.27      1.99 o
   0  11   8       69.46       65.22      2.16 o
   1  11   8       36.14       36.29      0.75 o
   2  11   8       13.10       12.81      0.59 o
   3  11   8       13.22       11.93      1.11 o
   4  11   8       12.43       10.17      0.87 o
   5  11   8       13.26        8.96      1.10 o
   6  11   8        6.86        8.25      1.14 o
   7  11   8        5.98        4.50      1.29 o
   8  11   8       11.22       13.00      1.31 o
   0  12   8       12.65       11.12      0.71 o
   1  12   8       53.83       49.69      1.48 o
   2  12   8        9.35        9.54      0.75 o
   3  12   8       44.78       38.73      1.44 o
   4  12   8        1.82        0.94      0.76 o
   5  12   8       17.16       15.32      0.94 o
   6  12   8        3.40        2.19      1.50 o
   7  12   8       11.00       11.91      1.27 o
   0  13   8        0.20        0.52      1.19 o
   1  13   8       18.64       16.30      1.28 o
   2  13   8       24.96       23.04      1.11 o
   3  13   8       34.28       32.68      1.55 o
   4  13   8        4.16        4.23      1.31 o
   5  13   8       30.66       30.01      2.24 o
   6  13   8        5.55        7.11      2.06 o
   0  14   8        5.69        5.49      1.62 o
   1  14   8        8.32        9.40      1.58 o
   2  14   8      101.61      115.33      6.09 o
   3  14   8        2.50        1.18      1.12 o
   4  14   8        4.73        4.43      1.30 o
   5  14   8        3.20        5.19      2.13 o
   0  15   8       23.54       30.04      4.99 o
   1  15   8       38.58       41.91      1.82 o
   2  15   8       26.94       24.63      1.54 o
   1   0   9      595.53      583.39      6.62 o
   2   0   9      174.04      188.24      4.25 o
   3   0   9       69.84       81.04      1.23 o
   4   0   9      184.70      174.86      2.72 o
   5   0   9        0.06       -0.40      0.63 o
   6   0   9      110.85       99.58      3.46 o
   7   0   9      235.70      205.32      3.63 o
   8   0   9        9.27       10.66      1.75 o
   9   0   9       26.20       29.45      1.90 o
  10   0   9       83.73       83.16      5.68 o
  11   0   9        2.51       -0.94      1.68 o
  12   0   9        1.53        4.46      1.85 o
   0   1   9        0.19        3.24      0.99 o
   1   1   9      192.28      205.83      1.79 o
   2   1   9      885.83      968.10      7.95 o
   3   1   9      334.66      330.45      2.98 o
   4   1   9       14.18       16.66      1.65 o
   5   1   9       18.76       19.47      1.08 o
   6   1   9      251.17      226.59      3.15 o
   7   1   9       84.12       69.70      1.89 o
   8   1   9      180.09      154.61      5.37 o
   9   1   9       63.84       65.59      3.30 o
  10   1   9        9.57        8.65      0.96 o
  11   1   9       18.06       15.47      2.36 o
  12   1   9        3.30        5.15      2.10 o
   0   2   9        2.51        5.27      0.43 o
   1   2   9      116.89      109.95      1.39 o
   2   2   9      374.19      387.13      3.43 o
   3   2   9      287.75      248.28      2.57 o
   4   2   9      336.34      348.35      9.82 o
   5   2   9       87.77       86.24      2.00 o
   6   2   9      182.28      174.37      3.57 o
   7   2   9      855.13      867.88     12.54 o
   8   2   9      115.62      112.40      2.89 o
   9   2   9       44.73       39.30      1.56 o
  10   2   9       17.53       18.48      2.17 o
  11   2   9       40.69       41.45      1.95 o
  12   2   9       49.39       53.68      2.35 o
   0   3   9      896.75      919.79     10.48 o
   1   3   9      411.30      396.28      3.42 o
   2   3   9       21.24       24.67      0.75 o
   3   3   9      801.10      786.61     10.09 o
   4   3   9      677.53      678.63      9.01 o
   5   3   9       65.85       67.37      1.41 o
   6   3   9       69.74       57.04      0.89 o
   7   3   9      231.12      223.41      6.34 o
   8   3   9       63.15       66.30      1.86 o
   9   3   9       34.67       35.99      1.81 o
  10   3   9       12.51       12.61      1.59 o
  11   3   9       13.78       14.97      1.32 o
  12   3   9        6.03        4.18      1.04 o
   0   4   9        6.68        5.38      0.55 o
   1   4   9       81.48       82.59      1.67 o
   2   4   9       18.49       17.86      1.04 o
   3   4   9      318.82      336.19      8.09 o
   4   4   9      208.07      200.93      2.55 o
   5   4   9      237.24      238.27      3.61 o
   6   4   9      155.27      133.33      1.68 o
   7   4   9       60.42       59.74      1.13 o
   8   4   9       52.41       46.41      2.56 o
   9   4   9       16.84       14.84      1.02 o
  10   4   9        3.73        2.44      0.80 o
  11   4   9       28.46       28.07      1.93 o
  12   4   9        5.07        3.08      1.12 o
   0   5   9      257.92      276.58      3.62 o
   1   5   9       19.73       18.35      0.76 o
   2   5   9      149.51      153.59      2.45 o
   3   5   9      883.92      912.76      7.99 o
   4   5   9        8.08       13.08      0.67 o
   5   5   9       56.19       60.64      2.19 o
   6   5   9      246.51      234.03      5.31 o
   7   5   9       19.27       19.39      1.52 o
   8   5   9       44.50       44.07      1.02 o
   9   5   9       15.53       17.43      0.96 o
  10   5   9       12.15        8.06      2.80 o
  11   5   9        1.93        2.33      1.37 o
   0   6   9      700.51      698.49      8.80 o
   1   6   9      134.17      133.69      1.84 o
   2   6   9       25.96       25.14      1.07 o
   3   6   9       86.30       93.07      1.07 o
   4   6   9      234.29      237.71      2.47 o
   5   6   9       67.34       65.04      1.01 o
   6   6   9      317.65      298.41      5.92 o
   7   6   9       48.10       42.31      1.05 o
   8   6   9       31.24       27.89      2.55 o
   9   6   9        1.19        0.40      0.82 o
  10   6   9        9.82       10.45      1.27 o
  11   6   9       10.69        9.17      1.52 o
   0   7   9      166.02      144.85      2.19 o
   1   7   9      151.96      143.99      1.52 o
   2   7   9        3.09        3.42      0.34 o
   3   7   9       21.63       19.12      0.66 o
   4   7   9       94.89       99.14      2.93 o
   5   7   9       32.12       31.88      2.21 o
   6   7   9      153.59      179.10      5.04 o
   7   7   9       40.05       36.46      1.29 o
   8   7   9       38.04       30.23      1.28 o
   9   7   9       23.64       26.19      2.48 o
  10   7   9       10.99       11.97      1.34 o
  11   7   9       12.99       11.76      1.76 o
   0   8   9      284.64      300.18      5.11 o
   1   8   9      490.67      482.49      6.57 o
   2   8   9       43.17       42.18      1.06 o
   3   8   9      286.36      292.71      3.07 o
   4   8   9      118.36      107.62      2.04 o
   5   8   9        9.46        8.55      0.84 o
   6   8   9       25.92       22.17      2.03 o
   7   8   9        2.51        2.33      0.71 o
   8   8   9        2.08        3.47      0.69 o
   9   8   9       22.85       24.70      2.36 o
  10   8   9        4.98        5.52      0.96 o
   0   9   9      282.89      257.78      4.07 o
   1   9   9      104.46      100.05      1.55 o
   2   9   9       62.34       67.42      1.19 o
   3   9   9       38.77       34.59      0.78 o
   4   9   9       22.31       19.37      0.80 o
   5   9   9       14.01       12.80      1.05 o
   6   9   9        3.46        2.58      1.41 o
   7   9   9       26.26       28.43      1.07 o
   8   9   9       21.58       27.82      2.93 o
   9   9   9       28.33       31.34      1.94 o
   0  10   9       28.43       24.52      0.94 o
   1  10   9       33.00       25.54      0.79 o
   2  10   9        5.89        5.06      0.50 o
   3  10   9        7.62        7.18      0.72 o
   4  10   9       64.09       64.46      1.92 o
   5  10   9       53.73       58.95      1.60 o
   6  10   9        5.36        5.56      1.15 o
   7  10   9        5.01        4.48      0.90 o
   8  10   9        7.51        8.07      0.93 o
   9  10   9        3.25        4.06      2.28 o
   0  11   9        0.16        1.12      0.67 o
   1  11   9       68.72       59.51      1.81 o
   2  11   9        8.40        8.10      0.83 o
   3  11   9       37.24       31.71      0.88 o
   4  11   9       17.63       18.97      1.25 o
   5  11   9       84.09       81.23      3.36 o
   6  11   9       34.14       38.84      1.37 o
   7  11   9       18.46       17.00      2.04 o
   8  11   9        2.33       -0.54      1.14 o
   0  12   9        2.97        3.37      0.61 o
   1  12   9        3.09        2.68      0.53 o
   2  12   9       35.21       36.07      1.70 o
   3  12   9       31.37       35.14      1.22 o
   4  12   9       26.31       25.15      2.33 o
   5  12   9       18.60       15.82      2.24 o
   6  12   9       35.04       37.79      3.45 o
   7  12   9       13.01       12.89      1.12 o
   0  13   9       77.23       84.03      6.88 o
   1  13   9       25.45       26.71      2.19 o
   2  13   9       13.27       11.38      1.25 o
   3  13   9       61.40       69.79      2.34 o
   4  13   9        2.89       -1.16      1.16 o
   5  13   9        8.17        8.05      1.16 o
   0  14   9       12.30        9.74      1.57 o
   1  14   9       18.74       24.31      1.33 o
   2  14   9       26.26       25.22      2.74 o
   3  14   9       14.48       14.25      3.06 o
   4  14   9        4.04        2.55      1.42 o
   0   0  10      104.26       99.36      1.98 o
   1   0  10     1067.64     1155.56     12.97 o
   2   0  10        4.80        5.43      0.65 o
   3   0  10     1087.47     1214.04     17.32 o
   4   0  10        2.21        6.55      1.19 o
   5   0  10      112.25      114.17      3.09 o
   6   0  10       54.89       49.96      3.51 o
   7   0  10       82.52       84.57      2.45 o
   8   0  10      135.18      141.94      6.22 o
   9   0  10        5.68       10.79      1.78 o
  10   0  10        1.72        0.52      6.10 o
  11   0  10        0.14        0.65      1.65 o
  12   0  10        0.12        5.07      1.51 o
   0   1  10      122.58      113.86      1.53 o
   1   1  10        4.87        9.75      0.86 o
   2   1  10      607.45      595.88      5.04 o
   3   1  10      671.95      688.09      7.13 o
   4   1  10      173.15      174.70      1.91 o
   5   1  10      277.45      300.80      3.09 o
   6   1  10      577.38      606.88     10.91 o
   7   1  10      270.96      247.67     11.10 o
   8   1  10       40.89       38.56      3.06 o
   9   1  10       74.68       81.45      6.06 o
  10   1  10       12.87       13.41      2.03 o
  11   1  10        4.95        7.62      1.28 o
   0   2  10       12.71       15.42      0.82 o
   1   2  10       65.86       60.78      1.02 o
   2   2  10       95.86       96.02      2.14 o
   3   2  10      588.08      596.92      6.78 o
   4   2  10       25.41       26.19      1.42 o
   5   2  10       84.97       88.38      3.27 o
   6   2  10      174.25      170.85      2.93 o
   7   2  10      391.49      391.56      6.58 o
   8   2  10      106.30      102.40      2.31 o
   9   2  10      141.51      141.14      3.55 o
  10   2  10       23.53       20.80      1.32 o
  11   2  10       15.96       18.36      3.10 o
   0   3  10      126.56      128.96      1.78 o
   1   3  10       90.55       81.05      1.55 o
   2   3  10      466.77      479.65      4.15 o
   3   3  10      542.73      555.47      7.07 o
   4   3  10      314.47      309.81      3.18 o
   5   3  10       17.54       20.43      1.42 o
   6   3  10      143.28      139.74      3.07 o
   7   3  10      192.98      191.97      5.68 o
   8   3  10        3.43        2.55      1.10 o
   9   3  10       57.81       64.72      2.73 o
  10   3  10        3.60        5.21      1.48 o
  11   3  10        1.61        3.19      1.09 o
   0   4  10        2.17        2.39      0.61 o
   1   4  10      218.48      211.06      2.10 o
   2   4  10      111.34      107.80      2.27 o
   3   4  10      759.13      790.17      7.29 o
   4   4  10      629.50      642.50      6.84 o
   5   4  10       86.82       79.97      1.55 o
   6   4  10        3.99        4.56      1.70 o
   7   4  10      256.97      245.24      5.27 o
   8   4  10       48.92       47.68      2.39 o
   9   4  10       45.95       47.45      2.66 o
  10   4  10       14.78       15.19      1.13 o
  11   4  10        8.79       11.51      1.79 o
   0   5  10       74.47       59.67      1.07 o
   1   5  10      276.21      282.68      2.60 o
   2   5  10       42.23       46.15      2.47 o
   3   5  10      180.56      180.91      3.28 o
   4   5  10     1005.34     1056.28     11.15 o
   5   5  10       48.44       44.37      1.02 o
   6   5  10       43.01       39.05      1.38 o
   7   5  10       41.54       40.35      1.28 o
   8   5  10        0.40        0.41      1.00 o
   9   5  10        2.39        2.81      1.19 o
  10   5  10        1.75        2.18      1.34 o
  11   5  10       35.17       33.80      1.97 o
   0   6  10      154.30      157.71      2.30 o
   1   6  10       62.24       64.55      1.01 o
   2   6  10       87.39       91.21      1.29 o
   3   6  10       31.06       30.40      0.82 o
   4   6  10      446.21      470.55      5.63 o
   5   6  10       94.01       84.90      2.20 o
   6   6  10       27.68       26.84      1.00 o
   7   6  10        1.30        1.55      0.63 o
   8   6  10        4.99        2.13      0.85 o
   9   6  10       16.62       17.47      2.37 o
  10   6  10       14.55       17.71      3.04 o
   0   7  10       65.06       75.76      1.81 o
   1   7  10      430.56      404.41      3.87 o
   2   7  10       55.78       57.07      0.85 o
   3   7  10      114.75      116.31      1.80 o
   4   7  10      107.27      122.55      2.01 o
   5   7  10       32.13       32.78      1.06 o
   6   7  10       21.63       16.00      1.17 o
   7   7  10       20.14       19.76      1.65 o
   8   7  10        0.21        0.76      0.70 o
   9   7  10        0.21        2.72      0.92 o
  10   7  10       28.99       25.85      1.53 o
   0   8  10      171.37      162.98      2.80 o
   1   8  10      117.05      109.39      3.52 o
   2   8  10       92.41       88.99      1.37 o
   3   8  10       10.49       10.59      0.61 o
   4   8  10       32.41       27.11      0.96 o
   5   8  10       77.59       77.95      1.97 o
   6   8  10       64.41       58.34      1.79 o
   7   8  10       10.37       12.84      1.20 o
   8   8  10        6.04        7.60      0.89 o
   9   8  10       17.75       20.73      2.19 o
   1   9  10       27.89       29.42      0.92 o
   2   9  10       45.74       41.13      0.90 o
   3   9  10       65.71       61.76      1.19 o
   4   9  10       12.12        9.99      0.47 o
   5   9  10       71.47       68.46      1.25 o
   6   9  10       21.61       18.34      0.88 o
   7   9  10        9.93        7.84      1.35 o
   8   9  10        2.79        3.14      0.88 o
   9   9  10        2.30        4.50      1.16 o
   0  10  10      333.78      343.13      5.39 o
   1  10  10       41.37       40.69      1.88 o
   2  10  10       60.65       59.93      1.12 o
   3  10  10        7.22        7.86      0.78 o
   4  10  10       33.00       29.75      1.12 o
   5  10  10        0.53        0.71      0.81 o
   6  10  10       18.05       14.28      1.02 o
   7  10  10       33.98       33.57      1.32 o
   8  10  10        1.18        2.15      1.14 o
   0  11  10      147.74      139.26      4.72 o
   1  11  10       10.64        8.62      0.90 o
   2  11  10       23.23       23.18      1.11 o
   3  11  10        6.49        8.81      2.38 o
   4  11  10       16.32       15.74      0.92 o
   5  11  10       12.68       11.22      1.20 o
   6  11  10       30.38       29.59      1.31 o
   7  11  10       15.33       14.39      1.45 o
   0  12  10       14.79       14.30      1.21 o
   1  12  10        3.89        3.07      1.02 o
   2  12  10       12.14       10.76      1.29 o
   3  12  10       41.10       45.16      1.96 o
   4  12  10       46.06       48.88      3.13 o
   5  12  10       29.73       27.04      1.56 o
   6  12  10       26.06       30.35      2.33 o
   0  13  10        0.34        2.57      1.16 o
   1  13  10        6.41       10.80      1.43 o
   2  13  10        6.81        9.79      1.73 o
   3  13  10        9.41        9.22      1.35 o
   4  13  10       17.21       16.07      1.28 o
   0  14  10       17.09       11.66      1.89 o
   1  14  10        4.48        7.00      1.87 o
   2  14  10        0.10       -1.19      1.19 o
   1   0  11      110.01      126.81      2.31 o
   2   0  11      332.73      345.34      4.87 o
   3   0  11      140.05      134.60      1.96 o
   4   0  11        0.03        3.75      1.51 o
   5   0  11       26.43       24.23      1.05 o
   6   0  11       91.67       91.34      3.21 o
   7   0  11       16.58       20.51      3.43 o
   8   0  11        0.64        6.84      3.25 o
   9   0  11        2.95       11.10      1.78 o
  10   0  11       11.77       17.16      2.05 o
  11   0  11       37.55       41.60      2.65 o
   0   1  11       53.15       61.24      2.55 o
   1   1  11       67.64       69.14      1.52 o
   2   1  11       31.27       40.69      2.10 o
   3   1  11       58.79       59.96      2.46 o
   4   1  11      414.45      425.84      4.29 o
   5   1  11      132.92      130.41      1.58 o
   6   1  11      226.77      221.31      4.75 o
   7   1  11      164.54      155.43      6.05 o
   8   1  11      271.00      315.70     11.77 o
   9   1  11       98.25      115.70      6.14 o
  10   1  11       72.07       74.97      2.87 o
  11   1  11        0.03        3.60      1.13 o
   0   2  11       11.97        9.15      0.48 o
   1   2  11        2.96        3.51      0.55 o
   2   2  11      533.95      583.23      5.19 o
   3   2  11       97.11       93.30      1.30 o
   4   2  11       36.74       38.17      1.30 o
   5   2  11      377.09      378.94      5.60 o
   6   2  11      179.84      183.30      3.62 o
   7   2  11       26.21       22.63      1.90 o
   8   2  11        6.07        8.28      1.67 o
   9   2  11       43.90       39.79      2.65 o
  10   2  11        3.64        4.07      1.23 o
  11   2  11        2.33       -0.70      1.42 o
   0   3  11        0.67        1.88      0.56 o
   1   3  11       69.52       60.02      0.93 o
   2   3  11       55.43       56.27      1.16 o
   3   3  11      458.39      473.27      7.31 o
   4   3  11      611.44      643.50     10.07 o
   5   3  11      329.69      330.40      5.62 o
   6   3  11      243.78      251.24      4.70 o
   7   3  11       60.29       58.03      2.16 o
   8   3  11       56.81       55.68      2.17 o
   9   3  11        5.71        7.61      1.41 o
  10   3  11        2.27        2.62      1.52 o
  11   3  11        7.87       11.73      1.31 o
   0   4  11      523.42      558.41      6.63 o
   1   4  11       61.33       67.20      0.84 o
   2   4  11       38.01       32.33      1.08 o
   3   4  11       92.19       93.83      8.09 o
   4   4  11      176.51      192.05      3.85 o
   5   4  11       41.49       44.38      2.38 o
   6   4  11      292.73      281.99      6.10 o
   7   4  11       45.67       41.07      1.14 o
   8   4  11       33.23       28.42      2.09 o
   9   4  11       14.03       15.00      1.33 o
  10   4  11        9.57       12.26      1.29 o
   0   5  11        0.79       -0.36      0.54 o
   1   5  11      226.26      209.00      2.02 o
   2   5  11      589.62      598.80      5.25 o
   3   5  11      348.41      359.30      3.41 o
   4   5  11      415.06      415.88      4.49 o
   5   5  11       39.36       41.14      1.86 o
   6   5  11       80.56       68.92      1.35 o
   7   5  11       14.62       12.90      1.03 o
   8   5  11       11.05       11.69      1.35 o
   9   5  11       11.97        9.37      2.68 o
  10   5  11       28.93       35.26      2.00 o
   0   6  11      134.85      134.84      2.12 o
   1   6  11       26.58       32.43      1.10 o
   2   6  11      135.77      137.79      2.71 o
   3   6  11       37.36       37.03      1.59 o
   4   6  11        0.63       -0.47      0.47 o
   5   6  11       44.23       39.65      0.90 o
   6   6  11       71.78       72.52      1.84 o
   7   6  11        0.90        1.62      0.67 o
   8   6  11        1.74        3.21      0.84 o
   9   6  11        8.12       10.02      1.86 o
  10   6  11       27.22       33.36      2.38 o
   0   7  11      710.71      705.35      9.21 o
   1   7  11      513.30      503.70      4.78 o
   2   7  11       29.70       28.19      0.68 o
   3   7  11       14.55       11.27      0.73 o
   4   7  11        8.68       12.78      0.67 o
   5   7  11        4.88        6.81      0.79 o
   6   7  11       72.68       68.39      2.27 o
   7   7  11        0.46        1.51      0.66 o
   8   7  11       16.51       15.35      1.28 o
   9   7  11       16.42       18.55      1.81 o
   0   8  11       41.55       54.24      1.43 o
   1   8  11       82.38       89.60      1.60 o
   2   8  11       57.22       55.89      1.28 o
   3   8  11       43.96       39.60      0.91 o
   4   8  11       46.96       46.65      1.46 o
   5   8  11       48.30       40.76      0.96 o
   6   8  11       38.50       42.61      3.43 o
   7   8  11       24.66       24.58      1.50 o
   8   8  11       48.40       46.08      3.20 o
   9   8  11        3.56        5.64      1.24 o
   0   9  11       37.29       33.69      1.98 o
   1   9  11      171.42      181.32      2.90 o
   2   9  11       47.69       40.13      1.24 o
   3   9  11       23.71       25.35      1.80 o
   4   9  11       32.62       33.72      1.58 o
   5   9  11       53.93       57.56      3.31 o
   6   9  11       19.28       20.42      1.53 o
   7   9  11        6.10        5.46      0.88 o
   8   9  11        4.00        2.26      1.10 o
   0  10  11       17.53       13.96      0.79 o
   1  10  11        1.10        0.56      0.89 o
   2  10  11       17.34       17.30      1.22 o
   3  10  11       50.41       46.46      1.25 o
   4  10  11       18.11       17.76      2.21 o
   5  10  11       19.35       21.95      2.88 o
   6  10  11       17.77       23.36      1.24 o
   7  10  11        1.14        2.21      1.41 o
   0  11  11        3.47        2.16      1.24 o
   1  11  11       28.84       27.02      0.89 o
   2  11  11       35.81       37.51      2.41 o
   3  11  11       19.72       19.97      1.25 o
   4  11  11      114.25      126.24      4.96 o
   5  11  11        7.88        5.95      1.61 o
   6  11  11        7.89        6.24      1.42 o
   0  12  11        1.47        3.69      1.25 o
   1  12  11       39.67       39.13      2.12 o
   2  12  11       40.78       38.69      1.65 o
   3  12  11       10.64        6.34      1.85 o
   4  12  11       20.92       22.12      1.40 o
   5  12  11        1.08        1.49      1.17 o
   0  13  11        0.04       -1.17      4.73 o
   1  13  11       18.38       15.26      1.13 o
   2  13  11       23.10       24.03      2.43 o
   3  13  11       16.40       16.79      2.76 o
   0   0  12      419.13      418.08      7.25 o
   1   0  12       80.34       61.71      1.25 o
   2   0  12      525.33      539.11      7.47 o
   3   0  12       86.56       81.21      2.08 o
   4   0  12       68.42       66.01      1.27 o
   5   0  12      319.34      319.88      6.49 o
   6   0  12        0.03       -0.73      1.84 o
   7   0  12        0.91        1.61      1.32 o
   8   0  12       24.25       23.73      1.92 o
   9   0  12       26.44       32.16      2.00 o
  10   0  12       16.88       22.31      2.29 o
   0   1  12        4.84        5.32      0.70 o
   1   1  12      182.17      169.44      2.35 o
   2   1  12       68.51       65.42      1.25 o
   3   1  12       81.79       69.67      1.92 o
   4   1  12       19.96       22.66      0.82 o
   5   1  12        0.31        3.78      0.91 o
   6   1  12      124.08      124.90      3.68 o
   7   1  12       75.28       79.33      6.51 o
   8   1  12       87.44       86.00      2.26 o
   9   1  12       16.33       16.75      1.24 o
  10   1  12       18.64       21.42      1.60 o
   0   2  12       46.69       46.67      1.69 o
   1   2  12        7.14       11.88      1.19 o
   2   2  12      179.30      189.00      1.88 o
   3   2  12      256.57      260.77      3.09 o
   4   2  12      247.13      232.97      3.77 o
   5   2  12       49.59       50.29      1.05 o
   6   2  12       42.90       31.89      1.31 o
   7   2  12        2.86        2.84      0.90 o
   8   2  12       41.93       42.01      2.31 o
   9   2  12        8.80       12.53      1.45 o
  10   2  12        0.16        3.11      2.03 o
   0   3  12        4.82        3.00      0.70 o
   1   3  12       41.94       38.16      0.61 o
   2   3  12      487.73      489.69      4.53 o
   3   3  12       41.61       38.73      1.98 o
   4   3  12      505.56      528.42     11.42 o
   5   3  12       22.73       23.00      1.04 o
   6   3  12       18.23       19.88      1.05 o
   7   3  12        0.49        0.97      0.71 o
   8   3  12       18.22       21.29      1.34 o
   9   3  12       26.43       28.15      1.84 o
  10   3  12       31.82       32.28      3.02 o
   0   4  12        0.67        0.57      0.74 o
   1   4  12       68.27       68.47      1.15 o
   2   4  12        1.90        6.72      0.88 o
   3   4  12      410.68      450.80      4.33 o
   4   4  12       82.10       85.83      2.57 o
   5   4  12       83.52       75.99      1.41 o
   6   4  12      100.67       99.23      2.33 o
   7   4  12       19.70       22.99      0.90 o
   8   4  12       92.82       98.14      5.41 o
   9   4  12        0.11       -0.84      0.98 o
  10   4  12       46.21       54.45      2.32 o
   0   5  12       49.32       50.55      1.45 o
   1   5  12      205.36      223.56      2.77 o
   2   5  12       40.89       32.95      0.81 o
   3   5  12      110.27      105.54      1.33 o
   4   5  12        5.28        5.23      0.60 o
   5   5  12      307.68      311.25      8.20 o
   6   5  12       15.61       12.43      0.74 o
   7   5  12       20.14       17.79      1.04 o
   8   5  12      111.68      125.47      4.48 o
   9   5  12       15.02       15.90      1.24 o
  10   5  12        4.98        8.80      2.62 o
   0   6  12        0.97        1.10      0.96 o
   1   6  12      291.99      330.64      3.25 o
   2   6  12       24.50       23.87      1.14 o
   3   6  12       44.86       40.77      2.15 o
   4   6  12      181.90      184.66      5.95 o
   5   6  12       34.20       30.86      4.17 o
   6   6  12        2.56        0.73      0.65 o
   7   6  12       12.95       15.94      1.82 o
   8   6  12       26.99       36.58      1.67 o
   9   6  12       15.79       14.73      1.77 o
   0   7  12       11.07        8.99      0.77 o
   1   7  12      138.89      129.93      1.72 o
   2   7  12        3.14        0.70      0.39 o
   3   7  12       34.15       30.18      0.85 o
   4   7  12       73.20       77.69      2.18 o
   5   7  12      127.86      118.85      3.01 o
   6   7  12       38.26       39.02      2.09 o
   7   7  12       29.76       30.53      1.38 o
   8   7  12       21.12       20.46      1.59 o
   9   7  12       10.43       12.34      2.06 o
   0   8  12        6.72        6.47      0.65 o
   1   8  12      158.68      154.98      2.05 o
   2   8  12       30.95       30.34      1.02 o
   3   8  12        9.28       10.42      0.94 o
   4   8  12       15.17       17.22      1.61 o
   5   8  12       28.58       24.90      2.37 o
   6   8  12        0.23        0.29      0.88 o
   7   8  12       37.80       37.37      1.44 o
   8   8  12        0.59        3.54      1.21 o
   0   9  12        3.87        2.88      1.18 o
   1   9  12       11.30        8.09      0.64 o
   2   9  12       15.73       14.75      1.01 o
   3   9  12        1.15        0.95      0.58 o
   4   9  12        1.08        2.26      0.89 o
   5   9  12      107.23      119.24      2.93 o
   6   9  12       30.61       29.77      1.56 o
   7   9  12        2.36        4.57      1.17 o
   0  10  12        2.87        3.68      0.82 o
   1  10  12       49.26       50.75      2.87 o
   2  10  12        3.43        4.85      1.23 o
   3  10  12       22.25       22.18      1.38 o
   4  10  12        5.55        6.44      1.16 o
   5  10  12       51.42       52.72      2.58 o
   6  10  12        0.81        1.02      0.87 o
   0  11  12        0.57        1.12      0.78 o
   1  11  12        6.11        8.42      1.17 o
   2  11  12       49.49       48.74      1.80 o
   3  11  12        6.77        5.64      1.95 o
   4  11  12       20.71       25.28      1.35 o
   5  11  12       16.56       15.59      2.36 o
   0  12  12       15.22       17.49      1.63 o
   1  12  12       25.49       23.40      1.60 o
   2  12  12       10.95       13.62      3.77 o
   3  12  12        7.78        9.86      2.53 o
   1   0  13        0.86        2.49      0.79 o
   2   0  13      293.92      277.30      6.27 o
   3   0  13       80.56       82.21      2.11 o
   4   0  13       11.93       16.52      0.84 o
   5   0  13       22.02       23.28      5.27 o
   6   0  13        9.00        7.81      1.70 o
   7   0  13       50.10       61.91     16.28 o
   8   0  13        1.81        2.97      1.65 o
   9   0  13       21.30       20.24      1.97 o
  10   0  13       54.30       61.93      3.91 o
   0   1  13       22.22       25.83      1.17 o
   1   1  13       79.57       83.52      3.05 o
   2   1  13      372.85      378.90      6.39 o
   3   1  13      180.18      179.26      2.04 o
   4   1  13       22.57       20.29      0.62 o
   5   1  13       20.76       18.76      0.89 o
   6   1  13       26.65       29.36      3.65 o
   7   1  13       11.55       13.42      1.73 o
   8   1  13       14.31       16.81      2.70 o
   9   1  13       34.31       33.93      1.74 o
  10   1  13        1.34        0.20      1.68 o
   0   2  13      450.54      450.99      6.02 o
   1   2  13      509.68      539.45      5.72 o
   2   2  13      151.79      155.23      3.92 o
   3   2  13       81.26       81.16      2.01 o
   4   2  13      121.04      119.50      2.33 o
   5   2  13       66.59       60.48      2.52 o
   6   2  13       40.94       35.08      2.13 o
   7   2  13       21.96       23.35      2.23 o
   8   2  13        7.28        7.05      1.11 o
   9   2  13       31.51       29.10      1.80 o
   0   3  13       65.64       57.72      1.29 o
   1   3  13       44.80       43.29      1.50 o
   2   3  13      209.47      188.26      3.37 o
   3   3  13        7.25        5.64      0.42 o
   4   3  13       61.69       58.95      1.87 o
   5   3  13       26.36       28.24      1.98 o
   6   3  13       25.35       24.05      0.97 o
   7   3  13       17.88       19.33      2.21 o
   8   3  13        7.50        7.12      2.00 o
   9   3  13        2.81        9.24      2.83 o
   0   4  13       74.67       77.53      1.40 o
   1   4  13       69.44       70.27      1.53 o
   2   4  13      142.31      132.15      4.00 o
   3   4  13       66.65       61.34      1.61 o
   4   4  13       28.45       23.24      3.12 o
   5   4  13       21.86       19.19      1.48 o
   6   4  13       14.46       13.96      1.69 o
   7   4  13        5.78        6.39      1.30 o
   8   4  13       42.17       47.01      2.20 o
   9   4  13        9.79       12.87      1.64 o
   0   5  13       65.27       55.21      1.70 o
   1   5  13       75.55       69.80      1.55 o
   2   5  13       97.07       91.81      1.57 o
   3   5  13       38.33       32.79      1.32 o
   4   5  13      256.02      254.70      4.80 o
   5   5  13       49.46       50.75      1.91 o
   6   5  13       58.86       63.71      3.79 o
   7   5  13       11.64       11.68      1.65 o
   8   5  13       13.35       17.46      1.43 o
   9   5  13       28.97       30.35      2.97 o
   0   6  13      281.26      266.56      7.61 o
   1   6  13       38.19       34.53      0.89 o
   2   6  13      124.08      113.11      2.05 o
   3   6  13        7.72        8.17      0.96 o
   4   6  13       38.23       37.55      1.70 o
   5   6  13      103.26      100.03      4.17 o
   6   6  13        5.25        5.94      1.22 o
   7   6  13       12.25       14.23      1.81 o
   8   6  13       40.84       42.45      1.85 o
   0   7  13       32.45       32.13      1.04 o
   1   7  13       50.42       47.02      1.74 o
   2   7  13       29.93       28.28      0.69 o
   3   7  13       23.83       24.48      1.18 o
   4   7  13      188.73      193.69      7.03 o
   5   7  13       39.50       37.64      2.53 o
   6   7  13       54.84       58.77      3.22 o
   7   7  13        9.28       13.98      2.18 o
   8   7  13        9.63       10.51      1.22 o
   0   8  13       19.21       15.85      0.80 o
   1   8  13        8.00        7.89      0.61 o
   2   8  13       38.03       34.44      1.62 o
   3   8  13        5.28        4.79      0.72 o
   4   8  13       80.27       81.80      3.33 o
   5   8  13       60.47       67.02      3.76 o
   6   8  13       26.63       25.23      2.12 o
   7   8  13        7.06        5.21      1.16 o
   0   9  13        4.49        4.18      0.94 o
   1   9  13        5.91        6.91      1.22 o
   2   9  13        6.61        8.03      1.61 o
   3   9  13       48.14       47.23      2.40 o
   4   9  13       14.49       10.72      1.84 o
   5   9  13       45.82       42.66      1.56 o
   6   9  13       45.15       45.68      1.62 o
   0  10  13       28.34       25.83      5.07 o
   1  10  13       14.13       12.87      1.42 o
   2  10  13       40.60       39.84      2.78 o
   3  10  13       32.26       27.18      3.38 o
   4  10  13       17.00       17.16      1.83 o
   5  10  13       16.75       19.61      2.11 o
   0  11  13        0.16       -0.02      1.69 o
   1  11  13        2.43        3.59      1.31 o
   2  11  13       45.13       48.96      2.10 o
   3  11  13        2.28        2.82      2.05 o
   4  11  13        0.90        2.95      3.14 o
   0  12  13        9.21        6.50      2.67 o
   0   0  14      902.44      894.09     30.22 o
   1   0  14       50.98       59.68      3.46 o
   2   0  14        0.13       -0.05      0.66 o
   3   0  14       37.79       40.96      2.19 o
   4   0  14        4.63        4.88      1.33 o
   5   0  14        4.79        4.59      1.16 o
   6   0  14       15.94       15.04      4.45 o
   7   0  14       10.36       12.99      1.62 o
   8   0  14        7.21        8.30      1.74 o
   9   0  14        4.03        6.53      1.79 o
   0   1  14      846.63      821.21     19.65 o
   1   1  14       79.22       67.84      0.98 o
   2   1  14       71.70       61.00      1.44 o
   3   1  14        2.57        1.82      0.58 o
   4   1  14       19.99       21.79      1.77 o
   5   1  14       18.49       16.10      1.45 o
   6   1  14        4.34        4.41      0.98 o
   7   1  14       32.42       32.68      2.25 o
   8   1  14        7.04        7.47      1.19 o
   9   1  14        2.30        2.69      1.86 o
   0   2  14      121.51      133.05      4.57 o
   1   2  14       21.57       19.84      1.06 o
   2   2  14      140.79      134.28      3.57 o
   3   2  14        0.52        1.85      0.60 o
   4   2  14        5.96        2.65      0.74 o
   5   2  14        9.87       11.34      1.12 o
   6   2  14        0.89        0.48      0.97 o
   7   2  14       19.53       18.28      1.32 o
   8   2  14       29.94       29.70      1.51 o
   9   2  14       27.84       27.25      1.50 o
   0   3  14       12.55       18.06      1.43 o
   1   3  14       96.11       94.10      2.70 o
   2   3  14       41.50       38.33      0.90 o
   3   3  14       57.05       48.66      1.34 o
   4   3  14      111.88      101.31      2.44 o
   5   3  14       11.23       11.22      1.24 o
   6   3  14        9.67       12.45      2.16 o
   7   3  14       27.21       25.39      1.65 o
   8   3  14        3.85        4.35      1.70 o
   0   4  14      281.96      283.15      7.61 o
   1   4  14       50.58       50.23      1.01 o
   2   4  14       32.52       32.06      0.74 o
   3   4  14        4.01        3.71      0.94 o
   4   4  14       78.74       75.07      6.52 o
   5   4  14        1.28        3.23      1.92 o
   6   4  14        7.63        8.33      1.18 o
   7   4  14       51.60       52.20      2.93 o
   8   4  14        1.70        2.58      1.21 o
   0   5  14       58.97       63.25      3.01 o
   1   5  14       63.13       58.72      1.46 o
   2   5  14       55.95       48.30      0.95 o
   3   5  14       94.49       96.10      2.93 o
   4   5  14       63.64       61.02      2.52 o
   5   5  14       18.65       18.92      2.07 o
   6   5  14       76.52       83.56      2.64 o
   7   5  14       12.96       14.61      1.35 o
   8   5  14       21.76       23.36      3.81 o
   0   6  14       11.68       14.21      2.11 o
   1   6  14       12.54       12.99      0.62 o
   2   6  14       59.07       56.98      1.57 o
   3   6  14       19.56       19.48      2.69 o
   4   6  14       32.92       29.71      2.47 o
   5   6  14       39.40       41.45      1.46 o
   6   6  14       28.90       27.85      3.22 o
   7   6  14       89.23       91.91      3.84 o
   0   7  14       10.34        9.62      1.11 o
   1   7  14       15.41       14.57      1.04 o
   2   7  14       52.28       53.31      2.53 o
   3   7  14        6.11       10.01      2.27 o
   4   7  14      159.89      166.40      6.40 o
   5   7  14       41.41       37.56      1.64 o
   6   7  14       87.38       91.87      5.31 o
   7   7  14       35.25       39.91      2.09 o
   0   8  14        0.81        1.88      0.88 o
   1   8  14        0.52        0.67      1.05 o
   2   8  14       50.68       56.38      1.95 o
   3   8  14        2.26        2.48      0.94 o
   4   8  14       62.74       62.04      4.78 o
   5   8  14        1.82        3.00      1.21 o
   6   8  14       89.22       92.69      2.52 o
   0   9  14        2.85        7.02      1.40 o
   1   9  14        7.97        8.01      1.33 o
   2   9  14       20.69       23.78      1.22 o
   3   9  14        1.61        0.57      1.30 o
   4   9  14      123.43      134.40      6.32 o
   5   9  14        8.75       11.25      1.19 o
   0  10  14        2.45        1.58      4.02 o
   1  10  14        8.07        7.96      1.31 o
   2  10  14       27.81       22.40      1.30 o
   3  10  14       31.36       30.45      1.59 o
   0  11  14       17.98       17.65      2.30 o
   1   0  15        0.00       -0.74      0.74 o
   2   0  15        7.54        7.22      2.01 o
   3   0  15      194.63      200.73      7.99 o
   4   0  15       20.57       21.88      1.69 o
   5   0  15        4.73        6.18      1.44 o
   6   0  15        1.61        3.41      3.46 o
   7   0  15        1.17        1.06      1.54 o
   8   0  15       38.67       39.30      2.49 o
   0   1  15       19.59       21.65      1.59 o
   1   1  15      158.77      149.84      3.01 o
   2   1  15        3.26        5.30      0.82 o
   3   1  15       26.62       28.05      1.77 o
   4   1  15       17.30       15.34      1.44 o
   5   1  15        9.77       10.77      1.07 o
   6   1  15        1.25        3.17      0.86 o
   7   1  15        2.24        4.03      1.66 o
   8   1  15        2.08        6.29      1.88 o
   0   2  15       90.86       90.07      2.22 o
   1   2  15       21.11       22.42      0.59 o
   2   2  15        0.77        1.07      0.56 o
   3   2  15       64.86       63.84      1.69 o
   4   2  15       27.05       29.20      1.67 o
   5   2  15       25.36       26.26      1.51 o
   6   2  15        7.01        9.35      1.47 o
   7   2  15        7.86        6.31      1.38 o
   8   2  15       24.69       22.03      1.30 o
   0   3  15       98.26       98.99      3.46 o
   1   3  15       15.75       14.02      0.76 o
   2   3  15       79.47       76.06      1.89 o
   3   3  15       40.79       44.76      2.20 o
   4   3  15       20.50       20.50      1.31 o
   5   3  15       15.99       12.72      1.10 o
   6   3  15       12.09       10.52      1.13 o
   7   3  15       35.98       33.15      4.20 o
   0   4  15      124.39      120.80      3.09 o
   1   4  15       31.20       34.99      1.44 o
   2   4  15        3.67        5.51      0.66 o
   3   4  15       28.39       24.13      1.57 o
   4   4  15       21.20       23.27      1.40 o
   5   4  15       21.16       23.19      1.74 o
   6   4  15        3.84        4.39      1.04 o
   7   4  15       46.25       43.88      2.73 o
   0   5  15        0.06        2.24      0.90 o
   1   5  15       26.58       27.65      0.73 o
   2   5  15        0.94        2.41      1.10 o
   3   5  15       23.15       17.25      1.22 o
   4   5  15       26.51       24.38      1.13 o
   5   5  15       13.04       15.07      1.31 o
   6   5  15       13.15       15.57      2.53 o
   7   5  15       90.00       89.43      2.86 o
   0   6  15        3.59        5.38      1.12 o
   1   6  15       12.06       10.92      0.93 o
   2   6  15       26.55       28.80      1.34 o
   3   6  15       97.26      108.52      2.83 o
   4   6  15       15.71       13.90      0.96 o
   5   6  15       13.52       12.63      2.32 o
   6   6  15       37.56       36.58      1.88 o
   0   7  15       17.54       13.25      1.48 o
   1   7  15       13.28       12.65      0.89 o
   2   7  15        9.74        6.48      0.86 o
   3   7  15       30.49       32.74      1.41 o
   4   7  15       40.71       42.11      3.55 o
   5   7  15        3.37        2.50      1.57 o
   0   8  15       21.71       22.37      1.79 o
   1   8  15        4.70        5.96      0.80 o
   2   8  15        1.17        1.19      1.20 o
   3   8  15       76.98       86.74      3.21 o
   4   8  15       23.07       19.66      1.93 o
   0   9  15       36.55       32.39      3.70 o
   1   9  15        6.21        3.66      1.61 o
   2   9  15        1.69        4.18      1.30 o
   3   9  15       53.20       58.22      2.79 o
   0   0  16      111.92      114.94      5.97 o
   1   0  16        0.02        0.07      0.89 o
   2   0  16        6.31        6.75      1.04 o
   3   0  16       31.88       27.59      3.06 o
   4   0  16       35.00       35.70      3.02 o
   5   0  16       63.11       64.37      7.11 o
   6   0  16        2.35        3.87      1.67 o
   7   0  16        4.84        6.18      1.82 o
   0   1  16       14.20       14.12      1.46 o
   1   1  16       44.93       39.23      1.18 o
   2   1  16        2.44        5.01      0.91 o
   3   1  16       34.79       41.39      2.38 o
   4   1  16        5.41       12.03      1.82 o
   5   1  16        8.66        9.74      2.97 o
   6   1  16        3.14        2.31      1.32 o
   7   1  16        6.15        4.95      1.81 o
   0   2  16        6.72        5.82      0.72 o
   1   2  16       14.22       14.34      0.73 o
   2   2  16        5.63        8.97      1.19 o
   3   2  16       12.44       10.02      1.98 o
   4   2  16       58.33       65.00      2.58 o
   5   2  16       33.51       35.10      1.48 o
   6   2  16       19.38       15.47      1.98 o
   0   3  16        5.40        5.32      0.85 o
   1   3  16       59.86       63.45      1.31 o
   2   3  16       40.29       38.81      1.22 o
   3   3  16       15.99       17.89      0.95 o
   4   3  16       14.40       16.75      1.70 o
   5   3  16       14.56       14.54      1.26 o
   6   3  16        4.61        4.27      1.35 o
   0   4  16       30.28       22.38      1.31 o
   1   4  16       12.96       15.89      1.03 o
   2   4  16       13.33       17.52      1.41 o
   3   4  16       11.74       12.74      1.28 o
   4   4  16       10.91        9.44      1.52 o
   5   4  16        6.05        7.56      2.21 o
   6   4  16        0.77        0.00      1.01 o
   0   5  16       23.31       20.88      1.30 o
   1   5  16        0.92        0.06      0.80 o
   2   5  16       34.40       35.97      1.32 o
   3   5  16       30.26       29.78      2.20 o
   4   5  16        2.80        2.86      1.02 o
   5   5  16       11.32       10.45      1.18 o
   0   6  16       15.36       12.25      2.07 o
   1   6  16       17.38       19.41      1.21 o
   2   6  16        7.67        7.26      1.63 o
   3   6  16       28.92       29.46      1.92 o
   4   6  16        1.49        3.40      1.63 o
   0   7  16       11.11       14.15      1.61 o
   1   7  16        3.75        3.90      2.57 o
   2   7  16        7.40        8.15      1.31 o
   3   7  16       15.73       16.25      1.36 o
   0   8  16        0.09        0.02      2.08 o
   1   8  16        4.60        3.47      0.97 o
   2   8  16       19.25       20.96      1.96 o
   1   0  17        1.67       -0.44      1.49 o
   2   0  17       15.78        8.40      1.57 o
   3   0  17        1.24       -2.40      2.40 o
   4   0  17        2.65       -2.63      2.63 o
   5   0  17       70.69       88.19      4.78 o
   0   1  17       14.24       12.29      1.77 o
   1   1  17       17.71       17.96      1.31 o
   2   1  17       59.96       59.42      2.74 o
   3   1  17       21.36       18.70      1.26 o
   4   1  17        3.83        5.56      1.95 o
   5   1  17       17.28       19.78      1.78 o
   0   2  17        9.59       10.20      0.97 o
   1   2  17       46.57       50.65      3.80 o
   2   2  17       12.71       13.60      1.07 o
   3   2  17        1.18        0.52      0.83 o
   4   2  17       23.33       22.42      1.37 o
   5   2  17        5.46        5.43      1.57 o
   0   3  17       68.24       62.08      2.80 o
   1   3  17        2.07        3.58      1.49 o
   2   3  17      139.12      156.10      4.31 o
   3   3  17       21.93       23.57      2.19 o
   4   3  17        0.15       -0.55      1.03 o
   0   4  17        0.61        1.67      3.82 o
   1   4  17       21.47       22.77      1.25 o
   2   4  17        4.79        3.23      1.00 o
   3   4  17       12.95       13.86      2.58 o
   4   4  17        3.20        5.17      1.49 o
   0   5  17       37.02       38.88      2.16 o
   1   5  17       25.84       29.88      1.93 o
   2   5  17       36.04       40.15      1.44 o
   3   5  17       28.69       25.42      2.30 o
   0   6  17        8.10       11.52      3.18 o
   1   6  17        2.12        1.94      1.93 o
   2   6  17        3.30        4.30      1.20 o
   0   0  18        1.82        5.62      2.72 o
   1   0  18       13.95       18.14      2.53 o
   2   0  18        0.51        3.26      1.71 o
   0   1  18       83.49       90.59      4.19 o
   1   1  18        6.29        9.11      1.46 o
   2   1  18       16.13       18.05      1.81 o
   0   2  18        7.13        6.51      1.76 o
   1   2  18       52.39       53.97      3.45 o
   2   2  18       18.11       18.85      2.38 o
   0   3  18      133.83      135.62      5.23 o
   1   3  18       17.00       16.45      1.32 o
 
